# Supplementary material for: Circadian Cycles of Gene Expression in the Coral, Acropora millepora
Source: PLoS One. 2011 Sep 19;6(9):e25072. doi: 10.1371/journal.pone.0025072 (PMC3176305; doi:10.1371/journal.pone.0025072)
Supplement: Table S2 — Supporting Dataset: full analysis of GO clustering pathway analysis. Excel File. (XLS) [file pone.0025072.s003.xls]

## Sheet: GSEA User Guide
Detailed description for understanding GSEA results can be found at: http://www.broadinstitute.org/gsea/doc/GSEAUserGuideFrame.html?_Interpreting_GSEA_Results
GS
Gene set name. Click the gene set name for a detailed description of the gene set. For MSigDB gene sets, the description is the gene set page on the GSEA web site. For other gene sets, the description is provided by the author of the gene set.
SIZE
Number of genes in the gene set after filtering out those genes not in the expression dataset
ES
Enrichment score for the gene set; that is, the degree to which this gene set is overrepresented at the top or bottom of the ranked list of genes in the expression dataset.
NES
Normalized enrichment score; that is, the enrichment score for the gene set after it has been normalized across analyzed gene sets.
NOM p-value
Nominal p value; that is, the statistical significance of the enrichment score. The nominal p value is not adjusted for gene set size or multiple hypothesis testing; therefore, it is of limited use in comparing gene sets.
FDR q-value
False discovery rate; that is, the estimated probability that the normalized enrichment score represents a false positive finding.
FWER p-value
Familywise-error rate; that is, a more conservatively estimated probability that the normalized enrichment score represents a false positive finding. Because the goal of GSEA is to generate hypotheses, the GSEA team recommends focusing on the FDR statistic.
RANK AT MAX
The position in the ranked list at which the maximum enrichment score occurred. The more interesting gene sets achieve the maximum enrichment score near the top or bottom of the ranked list; that is, the rank at max is either very small or very large.
LEADING EDGE
Displays the three statistics used to define the leading edge subset:
● Tags. The percentage of gene hits before (for positive ES) or after (for negative ES) the peak in the running enrichment score. This gives an indication of the percentage of genes contributing to the enrichment score.
● List. The percentage of genes in the ranked gene list before (for positive ES) or after (for negative ES) the peak in the running enrichment score. This gives an indication of where in the list the enrichment score is attained.
● Signal. The enrichment signal strength that combines the two previous statistics:
where N is the number of genes in the list and Nh is the number of genes in the gene set. If the gene set is entirely within the first Nh positions in the list, then the signal strength is maximal or 100%. If the gene set is spread throughout the list, then the signal strength decreases towards 0%.
These statistics describe the leading-edge subset of a single gene set. Use the Leading Edge analysis to analyze the overlap between multiple leading-edge subsets.

## Sheet: Daytime
NAME	SIZE	Enrichment Score	Normalized Enrichment Score	NOMINAL p-value	False Discovery Rate q-value	Family-Wise Error Rate p-value	RANK AT MAX	LEADING EDGE
DNA PHOTOLYASE ACTIVITY	11	0.883657	1.57838	0	0.539285	0.4	2997	tags=36%, list=4%, signal=38%
MITOCHONDRIAL RESPIRATORY CHAIN	12	0.817237	1.46756	0	1	1	9540	tags=58%, list=11%, signal=66%
VIRAL REPRODUCTION	4	0.911961	1.45355	0.0344828	1	1	7453	tags=25%, list=9%, signal=27%
MITOTIC CELL CYCLE CHECKPOINT	1	0.997803	1.41822	0	1	1	186	tags=100%, list=0%, signal=100%
HISTONE ACETYLTRANSFERASE COMPLEX	1	0.997803	1.418	0	1	1	186	tags=100%, list=0%, signal=100%
NEUROPEPTIDE SIGNALING PATHWAY	47	0.689267	1.39286	0	1	1	17604	tags=34%, list=21%, signal=43%
MITOCHONDRIAL FUSION	3	0.9053	1.36641	0.0574713	1	1	8017	tags=33%, list=9%, signal=37%
MITOCHONDRIAL ELECTRON TRANSPORT, UBIQUINOL TO CYTOCHROME C	5	0.845845	1.3558	0.0645161	1	1	13054	tags=100%, list=15%, signal=118%
GENERATION OF PRECURSOR METABOLITES AND ENERGY	6	0.81498	1.34058	0.0860215	1	1	12729	tags=67%, list=15%, signal=78%
REGULATION OF MITOSIS	1	0.951795	1.33439	0.0943396	1	1	4081	tags=100%, list=5%, signal=105%
RETINAL METABOLIC PROCESS	2	0.950613	1.33384	0.0506329	1	1	4181	tags=50%, list=5%, signal=53%
POSITIVE REGULATION OF BMP SIGNALING PATHWAY	1	0.911858	1.32901	0.0666667	1	1	7462	tags=100%, list=9%, signal=110%
SINGLE STRAND BREAK REPAIR	3	0.885661	1.32706	0.103896	1	1	4153	tags=33%, list=5%, signal=35%
GLYCOSYLPHOSPHATIDYLINOSITOL PHOSPHOLIPASE D ACTIVITY	2	0.948487	1.32657	0.0533333	1	1	4361	tags=50%, list=5%, signal=53%
REGULATION OF RHODOPSIN GENE EXPRESSION	2	0.950613	1.32649	0.103896	1	1	4181	tags=50%, list=5%, signal=53%
UBIQUINOL-CYTOCHROME-C REDUCTASE ACTIVITY	7	0.782954	1.32143	0.0612245	1	1	13107	tags=86%, list=15%, signal=101%
AMYLO-ALPHA-1,6-GLUCOSIDASE ACTIVITY	2	0.876373	1.32004	0.1125	1	1	10466	tags=50%, list=12%, signal=57%
DYNEIN COMPLEX	105	0.641758	1.31614	0	1	1	22896	tags=49%, list=27%, signal=66%
BLASTOCYST DEVELOPMENT	1	0.951795	1.31586	0.0851064	1	1	4081	tags=100%, list=5%, signal=105%
DOPAMINE BETA-MONOOXYGENASE ACTIVITY	14	0.710456	1.30997	0.020202	1	1	20995	tags=86%, list=25%, signal=114%
BLOOD VESSEL MATURATION	1	0.961752	1.30876	0.0666667	1	1	3238	tags=100%, list=4%, signal=104%
PROLINE DEHYDROGENASE ACTIVITY	2	0.919346	1.30726	0.111111	1	1	6828	tags=50%, list=8%, signal=54%
CHLORIDE CHANNEL ACTIVITY	4	0.826628	1.30627	0.104651	1	1	14679	tags=75%, list=17%, signal=91%
RESPIRATORY ELECTRON TRANSPORT CHAIN	6	0.804843	1.30572	0.09	1	1	10277	tags=67%, list=12%, signal=76%
PALMITOYLTRANSFERASE ACTIVITY	1	0.953071	1.30378	0.113208	1	1	3973	tags=100%, list=5%, signal=105%
RIBONUCLEASE H ACTIVITY	7	0.781378	1.29918	0.0824742	1	1	18508	tags=29%, list=22%, signal=37%
LYSINE 2,3-AMINOMUTASE ACTIVITY	1	0.947838	1.29795	0.0943396	1	1	4416	tags=100%, list=5%, signal=106%
ATP SYNTHESIS COUPLED ELECTRON TRANSPORT	12	0.744262	1.28886	0.05	1	1	14897	tags=58%, list=18%, signal=71%
TACHYKININ RECEPTOR ACTIVITY	1	0.947873	1.28689	0.0545455	1	1	4413	tags=100%, list=5%, signal=105%
CHOLINESTERASE ACTIVITY	2	0.899443	1.28688	0.0666667	1	1	8513	tags=50%, list=10%, signal=56%
INSULIN RECEPTOR SIGNALING PATHWAY	2	0.874483	1.2837	0.0909091	1	1	10626	tags=50%, list=13%, signal=57%
PROLINE CATABOLIC PROCESS	2	0.919346	1.27397	0.121212	1	1	6828	tags=50%, list=8%, signal=54%
PROTEIN PALMITOYLATION	1	0.953071	1.26857	0.0877193	1	1	3973	tags=100%, list=5%, signal=105%
ALPHA-GALACTOSIDASE ACTIVITY	1	0.932813	1.2685	0.0731707	1	1	5688	tags=100%, list=7%, signal=107%
AUTOPHAGIC VACUOLE ASSEMBLY	1	0.924214	1.26663	0.148936	1	1	6416	tags=100%, list=8%, signal=108%
ENZYME INHIBITOR ACTIVITY	6	0.773186	1.26138	0.0638298	1	1	14032	tags=67%, list=17%, signal=80%
INNER EAR MORPHOGENESIS	2	0.845426	1.25617	0.15942	1	1	7628	tags=50%, list=9%, signal=55%
OVIPOSITION	1	0.948476	1.25515	0.0961538	1	1	4362	tags=100%, list=5%, signal=105%
IRON ION TRANSPORT	14	0.691963	1.25486	0.07	1	1	18049	tags=50%, list=21%, signal=64%
FERRIC IRON BINDING	11	0.710191	1.2515	0.08	1	1	6492	tags=36%, list=8%, signal=39%
TERMINAL REGION DETERMINATION	1	0.911858	1.25097	0.134615	1	1	7462	tags=100%, list=9%, signal=110%
TORSO SIGNALING PATHWAY	1	0.911858	1.25017	0.173913	1	1	7462	tags=100%, list=9%, signal=110%
ENDOPLASMIC RETICULUM UNFOLDED PROTEIN RESPONSE	2	0.849394	1.24968	0.147059	1	1	12751	tags=100%, list=15%, signal=118%
SIALYLTRANSFERASE ACTIVITY	1	0.948795	1.24736	0.0727273	1	1	4335	tags=100%, list=5%, signal=105%
RHO GDP-DISSOCIATION INHIBITOR ACTIVITY	2	0.866702	1.24679	0.144737	1	1	2497	tags=50%, list=3%, signal=52%
2'-5'-OLIGOADENYLATE SYNTHETASE ACTIVITY	1	0.906318	1.24591	0.170213	1	1	7931	tags=100%, list=9%, signal=110%
4-ALPHA-GLUCANOTRANSFERASE ACTIVITY	2	0.876373	1.24574	0.164179	1	1	10466	tags=50%, list=12%, signal=57%
NEGATIVE REGULATION OF TRANSLATIONAL ELONGATION	4	0.783689	1.24352	0.188889	1	1	18315	tags=100%, list=22%, signal=128%
1-ALKYLGLYCEROPHOSPHOCHOLINE O-ACETYLTRANSFERASE ACTIVITY	1	0.938931	1.24205	0.122807	1	1	5170	tags=100%, list=6%, signal=107%
TRANSMEMBRANE RECEPTOR PROTEIN TYROSINE KINASE ACTIVITY	11	0.709766	1.24192	0.09	1	1	24574	tags=64%, list=29%, signal=90%
UROPORPHYRINOGEN-III SYNTHASE ACTIVITY	3	0.841746	1.23874	0.181818	1	1	2279	tags=33%, list=3%, signal=34%
NEGATIVE REGULATION OF NUCLEOTIDE METABOLIC PROCESS	1	0.917374	1.2374	0.12	1	1	6995	tags=100%, list=8%, signal=109%
CYSTEINE-TYPE ENDOPEPTIDASE INHIBITOR ACTIVITY	1	0.925997	1.23216	0.106383	1	1	6265	tags=100%, list=7%, signal=108%
SYNAPTIC VESICLE ENDOCYTOSIS	2	0.843727	1.2295	0.197183	1	1	2798	tags=50%, list=3%, signal=52%
SPINDLE ORGANIZATION	1	0.902349	1.22928	0.157895	1	1	8267	tags=100%, list=10%, signal=111%
CELLULAR COMPONENT ORGANIZATION	22	0.658295	1.22745	0.04	1	1	14157	tags=32%, list=17%, signal=38%
FRUCTOSE-2,6-BISPHOSPHATE 2-PHOSPHATASE ACTIVITY	1	0.900625	1.22665	0.207547	1	1	8413	tags=100%, list=10%, signal=111%
EMBRYONIC PATTERN SPECIFICATION	1	0.911858	1.22535	0.218182	1	1	7462	tags=100%, list=9%, signal=110%
NERVE GROWTH FACTOR RECEPTOR SIGNALING PATHWAY	1	0.874485	1.22522	0.204545	1	1	10626	tags=100%, list=13%, signal=114%
REGULATION OF DEVELOPMENT, HETEROCHRONIC	1	0.948476	1.22478	0.203704	1	1	4362	tags=100%, list=5%, signal=105%
HISTIDINE CATABOLIC PROCESS	15	0.673752	1.22451	0.09	1	1	20995	tags=80%, list=25%, signal=106%
PEPTIDE RECEPTOR ACTIVITY, G-PROTEIN COUPLED	5	0.748435	1.22369	0.212766	1	1	15494	tags=60%, list=18%, signal=73%
INTERLEUKIN-8 RECEPTOR ACTIVITY	1	0.905421	1.22096	0.188679	1	1	8007	tags=100%, list=9%, signal=110%
POLYSACCHARIDE BINDING	4	0.760052	1.22064	0.130435	1	1	20315	tags=75%, list=24%, signal=99%
POSITIVE REGULATION OF MITOTIC CENTROSOME SEPARATION	1	0.902349	1.21871	0.146341	1	1	8267	tags=100%, list=10%, signal=111%
PHENYLALANINE 4-MONOOXYGENASE ACTIVITY	1	0.91663	1.2165	0.145455	1	1	7058	tags=100%, list=8%, signal=109%
REGULATION OF TRANSFORMING GROWTH FACTOR BETA RECEPTOR SIGNALING PATHWAY	1	0.911858	1.21579	0.208333	1	1	7462	tags=100%, list=9%, signal=110%
AMNIOSEROSA FORMATION	1	0.911858	1.21431	0.18	1	1	7462	tags=100%, list=9%, signal=110%
HOMOPHILIC CELL ADHESION	50	0.611765	1.21353	0.01	1	1	22615	tags=30%, list=27%, signal=41%
TRNA PSEUDOURIDINE SYNTHESIS	7	0.709744	1.21317	0.132653	1	1	24577	tags=100%, list=29%, signal=141%
RRNA CATABOLIC PROCESS	1	0.93123	1.21094	0.22449	1	1	5822	tags=100%, list=7%, signal=107%
GONAD DEVELOPMENT	1	0.948476	1.2108	0.212766	1	1	4362	tags=100%, list=5%, signal=105%
RHO GTPASE BINDING	11	0.694961	1.21076	0.10101	1	1	12197	tags=27%, list=14%, signal=32%
CHEMOTAXIS	3	0.809384	1.21075	0.123596	1	1	16138	tags=67%, list=19%, signal=82%
PHOSPHORUS-OXYGEN LYASE ACTIVITY	34	0.615626	1.21036	0.03	1	1	23970	tags=59%, list=28%, signal=82%
IRON ION TRANSMEMBRANE TRANSPORTER ACTIVITY	3	0.792149	1.20774	0.147727	1	1	17597	tags=67%, list=21%, signal=84%
DOUBLE-STRAND BREAK REPAIR VIA HOMOLOGOUS RECOMBINATION	2	0.849335	1.20742	0.184211	1	1	12755	tags=50%, list=15%, signal=59%
ODONTOGENESIS	1	0.920268	1.20697	0.191489	1	1	6750	tags=100%, list=8%, signal=109%
MITOCHONDRIAL ELECTRON TRANSPORT, CYTOCHROME C TO OXYGEN	2	0.878618	1.20279	0.183099	1	1	10277	tags=100%, list=12%, signal=114%
CGMP BIOSYNTHETIC PROCESS	23	0.620315	1.20251	0.07	1	1	23970	tags=57%, list=28%, signal=79%
CELL CYCLE ARREST	25	0.623465	1.20028	0.07	1	1	16595	tags=36%, list=20%, signal=45%
O-SIALOGLYCOPROTEIN ENDOPEPTIDASE ACTIVITY	1	0.870185	1.20009	0.204545	1	1	10990	tags=100%, list=13%, signal=115%
AXOLEMMA	2	0.812953	1.19819	0.2	1	1	15835	tags=50%, list=19%, signal=62%
INNER EAR RECEPTOR CELL DIFFERENTIATION	1	0.909897	1.19755	0.155556	1	1	7628	tags=100%, list=9%, signal=110%
LAMELLIPODIUM ASSEMBLY	2	0.82662	1.19675	0.202703	1	1	14678	tags=50%, list=17%, signal=60%
MATERNAL SPECIFICATION OF DORSAL/VENTRAL AXIS, OOCYTE, SOMA ENCODED	1	0.911858	1.19665	0.25	1	1	7462	tags=100%, list=9%, signal=110%
PHOSPHOTRANSFERASE ACTIVITY, FOR OTHER SUBSTITUTED PHOSPHATE GROUPS	12	0.675054	1.19651	0.151515	1	1	27515	tags=83%, list=33%, signal=123%
DNA TOPOISOMERASE ACTIVITY	3	0.813589	1.1961	0.195402	1	1	15781	tags=33%, list=19%, signal=41%
REGULATION OF S PHASE OF MITOTIC CELL CYCLE	2	0.849335	1.19588	0.22973	1	1	12755	tags=50%, list=15%, signal=59%
PLATELET-DERIVED GROWTH FACTOR RECEPTOR SIGNALING PATHWAY	1	0.874485	1.19527	0.306122	1	1	10626	tags=100%, list=13%, signal=114%
RESPIRATORY GASEOUS EXCHANGE	3	0.794831	1.19515	0.188889	1	1	17371	tags=100%, list=21%, signal=126%
CELLULAR RESPONSE TO STARVATION	2	0.849394	1.19491	0.223684	1	1	12751	tags=100%, list=15%, signal=118%
CYCLIC NUCLEOTIDE BIOSYNTHETIC PROCESS	34	0.615626	1.1937	0.08	1	1	23970	tags=59%, list=28%, signal=82%
C-X-C CHEMOKINE RECEPTOR ACTIVITY	1	0.905421	1.19355	0.220339	1	1	8007	tags=100%, list=9%, signal=110%
EPIDERMAL GROWTH FACTOR RECEPTOR SIGNALING PATHWAY	1	0.874485	1.19197	0.288889	1	1	10626	tags=100%, list=13%, signal=114%
GLUTAMATE BIOSYNTHETIC PROCESS	3	0.79625	1.19167	0.2	1	1	6828	tags=33%, list=8%, signal=36%
NUCLEOSIDE DIPHOSPHATE CATABOLIC PROCESS	1	0.869902	1.19148	0.192308	1	1	11014	tags=100%, list=13%, signal=115%
ARYLAMINE N-ACETYLTRANSFERASE ACTIVITY	1	0.889663	1.18963	0.224138	1	1	9341	tags=100%, list=11%, signal=112%
EMBRYONIC BODY MORPHOGENESIS	2	0.826632	1.18744	0.214286	1	1	14678	tags=100%, list=17%, signal=121%
DIHYDROXY-ACID DEHYDRATASE ACTIVITY	1	0.880934	1.18739	0.244898	1	1	10080	tags=100%, list=12%, signal=114%
11-BETA-HYDROXYSTEROID DEHYDROGENASE ACTIVITY	1	0.907677	1.1853	0.220339	1	1	7816	tags=100%, list=9%, signal=110%
CELLULAR IRON ION HOMEOSTASIS	13	0.632498	1.18503	0.141414	1	1	6492	tags=31%, list=8%, signal=33%
REGULATION OF PROTEIN LOCALIZATION	2	0.826632	1.18451	0.226667	1	1	14678	tags=100%, list=17%, signal=121%
MESODERMAL CELL MIGRATION	2	0.826632	1.18362	0.225352	1	1	14678	tags=100%, list=17%, signal=121%
HYDROLASE ACTIVITY, HYDROLYZING O-GLYCOSYL COMPOUNDS	43	0.587642	1.18329	0.05	1	1	23301	tags=56%, list=28%, signal=77%
NEGATIVE REGULATION OF TRANSLATION	2	0.849394	1.18131	0.202532	1	1	12751	tags=100%, list=15%, signal=118%
ENDOPLASMIC RETICULUM SIGNAL PEPTIDE BINDING	3	0.78368	1.1795	0.202703	1	1	18315	tags=100%, list=22%, signal=128%
PROTEIN-GLUTAMINE GAMMA-GLUTAMYLTRANSFERASE ACTIVITY	4	0.746959	1.17942	0.228261	1	1	20450	tags=50%, list=24%, signal=66%
ACETYLTRANSFERASE ACTIVITY	1	0.889663	1.17942	0.306122	1	1	9341	tags=100%, list=11%, signal=112%
OXIDOREDUCTASE ACTIVITY, ACTING ON SULFUR GROUP OF DONORS, DISULFIDE AS ACCEPTOR	2	0.819674	1.17689	0.210526	1	1	15267	tags=100%, list=18%, signal=122%
PENICILLIN AMIDASE ACTIVITY	2	0.8188	1.17673	0.208333	1	1	15340	tags=50%, list=18%, signal=61%
ORGANELLE ORGANIZATION	2	0.833885	1.17655	0.19403	1	1	14063	tags=50%, list=17%, signal=60%
X-PRO AMINOPEPTIDASE ACTIVITY	7	0.703757	1.17501	0.189474	1	1	12958	tags=57%, list=15%, signal=67%
SIGNAL RECOGNITION PARTICLE, ENDOPLASMIC RETICULUM TARGETING	3	0.78368	1.17483	0.197802	1	1	18315	tags=100%, list=22%, signal=128%
EPHRIN RECEPTOR SIGNALING PATHWAY	1	0.846065	1.17447	0.142857	1	1	13032	tags=100%, list=15%, signal=118%
NOTOCHORD DEVELOPMENT	1	0.826622	1.17445	0.269231	1	1	14678	tags=100%, list=17%, signal=121%
POSITIVE REGULATION OF AXONOGENESIS	1	0.858775	1.17268	0.3	1	1	11956	tags=100%, list=14%, signal=116%
NEGATIVE REGULATION OF HEMOCYTE PROLIFERATION	1	0.833272	1.1711	0.244898	1	1	14115	tags=100%, list=17%, signal=120%
VESICLE	1	0.829634	1.17054	0.285714	1	1	14423	tags=100%, list=17%, signal=121%
ANTIGEN RECEPTOR-MEDIATED SIGNALING PATHWAY	1	0.874485	1.17034	0.280702	1	1	10626	tags=100%, list=13%, signal=114%
REGULATION OF TRANSLATIONAL INITIATION IN RESPONSE TO STRESS	2	0.849394	1.1703	0.185714	1	1	12751	tags=100%, list=15%, signal=118%
RESPONSE TO TOXIN	1	0.819629	1.17	0.188679	1	1	15270	tags=100%, list=18%, signal=122%
GMP BIOSYNTHETIC PROCESS	8	0.673899	1.16898	0.20202	1	1	17058	tags=50%, list=20%, signal=63%
NEURON PROJECTION DEVELOPMENT	1	0.833886	1.16884	0.254902	1	1	14063	tags=100%, list=17%, signal=120%
LIPOXYGENASE ACTIVITY	13	0.641214	1.16734	0.2	1	1	22809	tags=62%, list=27%, signal=84%
CARBOHYDRATE CATABOLIC PROCESS	4	0.7616	1.16694	0.27381	1	1	20185	tags=100%, list=24%, signal=131%
MAP KINASE KINASE KINASE ACTIVITY	1	0.906484	1.16654	0.193548	1	1	7917	tags=100%, list=9%, signal=110%
ARGININE TRANSPORT	2	0.793073	1.16571	0.246753	1	1	17519	tags=100%, list=21%, signal=126%
RESPONSE TO HORMONE STIMULUS	1	0.829634	1.16216	0.263158	1	1	14423	tags=100%, list=17%, signal=121%
UBIQUITIN BINDING	1	0.844777	1.16192	0.192308	1	1	13141	tags=100%, list=16%, signal=118%
GALACTOSYLGALACTOSYLXYLOSYLPROTEIN 3-BETA-GLUCURONOSYLTRANSFERASE ACTIVITY	2	0.786676	1.16086	0.269231	1	1	10959	tags=50%, list=13%, signal=57%
PROTEIN C-TERMINUS BINDING	1	0.833473	1.16084	0.269231	1	1	14098	tags=100%, list=17%, signal=120%
HEMOPOIESIS	2	0.833282	1.16046	0.226667	1	1	14115	tags=100%, list=17%, signal=120%
LIVER DEVELOPMENT	2	0.833885	1.15959	0.236111	1	1	14063	tags=50%, list=17%, signal=60%
RIBOFLAVIN BIOSYNTHETIC PROCESS	1	0.822653	1.15947	0.254545	1	1	15014	tags=100%, list=18%, signal=122%
TRANSCRIPTION, DNA-DEPENDENT	1	0.88247	1.15893	0.236364	1	1	9950	tags=100%, list=12%, signal=113%
GENE SILENCING	1	0.833272	1.15789	0.268293	1	1	14115	tags=100%, list=17%, signal=120%
PHOSPHOENOLPYRUVATE MUTASE ACTIVITY	1	0.848604	1.1569	0.263158	1	1	12817	tags=100%, list=15%, signal=118%
GLIAL CELL DIFFERENTIATION	1	0.858775	1.15682	0.240741	1	1	11956	tags=100%, list=14%, signal=116%
GUANYLATE CYCLASE ACTIVITY	23	0.620315	1.15571	0.08	1	1	23970	tags=57%, list=28%, signal=79%
NUCLEOSIDE-DIPHOSPHATASE ACTIVITY	1	0.869902	1.15546	0.288136	1	1	11014	tags=100%, list=13%, signal=115%
RNA POLYMERASE COMPLEX	1	0.88247	1.15537	0.258621	1	1	9950	tags=100%, list=12%, signal=113%
ENDOPEPTIDASE INHIBITOR ACTIVITY	26	0.610428	1.15523	0.08	1	1	8524	tags=19%, list=10%, signal=21%
POLY(A)+ MRNA EXPORT FROM NUCLEUS	1	0.884017	1.15506	0.285714	1	1	9819	tags=100%, list=12%, signal=113%
ACYL CARRIER ACTIVITY	2	0.824467	1.15422	0.213333	1	1	2620	tags=50%, list=3%, signal=52%
IMP DEHYDROGENASE ACTIVITY	7	0.709837	1.15286	0.226804	1	1	17058	tags=57%, list=20%, signal=72%
CATABOLIC PROCESS	1	0.824744	1.15183	0.254902	1	1	14837	tags=100%, list=18%, signal=121%
POTASSIUM CHANNEL ACTIVITY	56	0.57138	1.15139	0.06	1	1	29948	tags=52%, list=35%, signal=80%
ORNITHINE DECARBOXYLASE INHIBITOR ACTIVITY	1	0.872229	1.15101	0.229167	1	1	10817	tags=100%, list=13%, signal=115%
POSITIVE REGULATION OF DNA BINDING	1	0.878808	1.15095	0.241379	1	1	10260	tags=100%, list=12%, signal=114%
MEMORY	2	0.810071	1.15014	0.253333	1	1	16079	tags=50%, list=19%, signal=62%
CELL MIGRATION	1	0.874485	1.15013	0.288462	1	1	10626	tags=100%, list=13%, signal=114%
AMINOACYL-TRNA HYDROLASE ACTIVITY	1	0.828122	1.14865	0.245283	1	1	14551	tags=100%, list=17%, signal=121%
PROTEIN PROCESSING BY PEPTIDE BOND CLEAVAGE	3	0.758212	1.14859	0.22093	1	1	20470	tags=67%, list=24%, signal=88%
PORPHOBILINOGEN SYNTHASE ACTIVITY	2	0.796074	1.14706	0.192771	1	1	17265	tags=100%, list=20%, signal=126%
REGULATION OF PROTEIN UBIQUITINATION	2	0.833885	1.14646	0.275362	1	1	14063	tags=50%, list=17%, signal=60%
CEREBELLAR PURKINJE CELL LAYER DEVELOPMENT	1	0.833886	1.1459	0.32	1	1	14063	tags=100%, list=17%, signal=120%
NUCLEOSIDE TRIPHOSPHATE CATABOLIC PROCESS	1	0.869902	1.14544	0.283019	1	1	11014	tags=100%, list=13%, signal=115%
MALIC ENZYME ACTIVITY	2	0.82214	1.14411	0.258064	1	1	2473	tags=50%, list=3%, signal=52%
PHOSPHOLIPID DEPHOSPHORYLATION	14	0.646948	1.1432	0.181818	1	1	16088	tags=50%, list=19%, signal=62%
SYNAPSE ORGANIZATION	1	0.842852	1.14316	0.285714	1	1	13304	tags=100%, list=16%, signal=119%
QUINONE BINDING	5	0.70969	1.14278	0.294737	1	1	19806	tags=80%, list=23%, signal=104%
ASPARAGINE SYNTHASE (GLUTAMINE-HYDROLYZING) ACTIVITY	4	0.722147	1.14276	0.2	1	1	9753	tags=50%, list=12%, signal=57%
PEPTIDE CROSS-LINKING	3	0.746962	1.14222	0.1875	1	1	20450	tags=67%, list=24%, signal=88%
BRAIN-SPECIFIC ANGIOGENESIS INHIBITOR ACTIVITY	2	0.818363	1.14116	0.273973	1	1	15378	tags=100%, list=18%, signal=122%
CHROMATIN ORGANIZATION	1	0.833272	1.14108	0.259259	1	1	14115	tags=100%, list=17%, signal=120%
ATPASE ACTIVITY	220	0.535543	1.14059	0	1	1	23660	tags=39%, list=28%, signal=53%
MICROTUBULE MOTOR ACTIVITY	205	0.542964	1.14017	0	1	1	23005	tags=42%, list=27%, signal=57%
B CELL RECEPTOR SIGNALING PATHWAY	1	0.874485	1.1401	0.306122	1	1	10626	tags=100%, list=13%, signal=114%
6-PHOSPHOFRUCTOKINASE COMPLEX	4	0.708951	1.13889	0.225806	1	1	24641	tags=75%, list=29%, signal=106%
SMALL RIBOSOMAL SUBUNIT	11	0.629856	1.13825	0.23	1	1	17570	tags=73%, list=21%, signal=92%
ASPARAGINE BIOSYNTHETIC PROCESS	4	0.722147	1.13808	0.269663	1	1	9753	tags=50%, list=12%, signal=57%
PLASMA MEMBRANE	64	0.562157	1.13805	0.05	1	1	18761	tags=33%, list=22%, signal=42%
LEUKOTRIENE METABOLIC PROCESS	13	0.641214	1.13804	0.2	1	1	22809	tags=62%, list=27%, signal=84%
EXOCRINE PANCREAS DEVELOPMENT	1	0.786177	1.13413	0.212766	1	1	18102	tags=100%, list=21%, signal=127%
AMINE OXIDASE ACTIVITY	5	0.70969	1.13392	0.265957	1	1	19806	tags=80%, list=23%, signal=104%
ALPHA-GLUCOSIDASE ACTIVITY	2	0.779088	1.13385	0.253333	1	1	18703	tags=100%, list=22%, signal=128%
RESPONSE TO STARVATION	1	0.833886	1.13327	0.333333	1	1	14063	tags=100%, list=17%, signal=120%
5'-NUCLEOTIDASE ACTIVITY	1	0.869902	1.13322	0.355556	1	1	11014	tags=100%, list=13%, signal=115%
ALCOHOL SULFOTRANSFERASE ACTIVITY	1	0.817385	1.13238	0.296296	1	1	15460	tags=100%, list=18%, signal=122%
T-TUBULE	3	0.791937	1.13237	0.341772	1	1	17616	tags=100%, list=21%, signal=126%
GLYCINE C-ACETYLTRANSFERASE ACTIVITY	2	0.794369	1.13127	0.362319	1	1	10603	tags=50%, list=13%, signal=57%
ESTABLISHMENT OF NUCLEUS LOCALIZATION	1	0.859141	1.13093	0.23913	1	1	11925	tags=100%, list=14%, signal=116%
ANGIOTENSIN RECEPTOR ACTIVITY	1	0.829634	1.12986	0.313725	1	1	14423	tags=100%, list=17%, signal=121%
VOLTAGE-GATED CHLORIDE CHANNEL ACTIVITY	11	0.615321	1.12929	0.27	1	1	17811	tags=45%, list=21%, signal=58%
POSITIVE REGULATION OF PROTEIN MODIFICATION PROCESS	1	0.833886	1.12771	0.288889	1	1	14063	tags=100%, list=17%, signal=120%
RECEPTOR METABOLIC PROCESS	1	0.844305	1.1274	0.265306	1	1	13181	tags=100%, list=16%, signal=118%
2',3'-CYCLIC-NUCLEOTIDE 3'-PHOSPHODIESTERASE ACTIVITY	2	0.770899	1.12719	0.263158	1	1	8813	tags=50%, list=10%, signal=56%
CATION CHANNEL ACTIVITY	1	0.799891	1.12626	0.232558	1	1	16941	tags=100%, list=20%, signal=125%
PHOSPHOLIPASE A2 ACTIVITY	9	0.658078	1.12598	0.252525	1	1	22916	tags=67%, list=27%, signal=91%
SPINDLE ASTRAL MICROTUBULE ORGANIZATION	1	0.833473	1.1255	0.319149	1	1	14098	tags=100%, list=17%, signal=120%
PSEUDOURIDINE SYNTHASE ACTIVITY	23	0.586074	1.12517	0.21	1	1	31765	tags=83%, list=38%, signal=132%
ACTIVATION OF JUN KINASE ACTIVITY	1	0.812956	1.12497	0.297872	1	1	15835	tags=100%, list=19%, signal=123%
CATECHOLAMINE METABOLIC PROCESS	3	0.763138	1.12429	0.253012	1	1	20054	tags=100%, list=24%, signal=131%
TETRAPYRROLE BIOSYNTHETIC PROCESS	9	0.650874	1.12416	0.242424	1	1	18479	tags=56%, list=22%, signal=71%
REGULATION OF LONG-TERM NEURONAL SYNAPTIC PLASTICITY	1	0.829634	1.12394	0.269231	1	1	14423	tags=100%, list=17%, signal=121%
SERINE C-PALMITOYLTRANSFERASE ACTIVITY	1	0.823267	1.12341	0.297872	1	1	14962	tags=100%, list=18%, signal=121%
OOGENESIS	1	0.833272	1.12332	0.318182	1	1	14115	tags=100%, list=17%, signal=120%
CYTOKINE ACTIVITY	1	0.845297	1.12325	0.333333	1	1	13097	tags=100%, list=15%, signal=118%
CARBOHYDRATE BINDING	24	0.571677	1.12268	0.15	1	1	22850	tags=54%, list=27%, signal=74%
OXIDOREDUCTASE ACTIVITY, ACTING ON PAIRED DONORS, WITH INCORPORATION OR REDUCTION OF MOLECULAR OXYGEN, NADH OR NADPH AS ONE DONOR, AND INCORPORATION OF ONE ATOM OF OXYGEN	2	0.797139	1.1224	0.304348	1	1	9860	tags=50%, list=12%, signal=57%
SOS RESPONSE	5	0.702748	1.12189	0.340426	1	1	20601	tags=60%, list=24%, signal=79%
MEMBRANE ORGANIZATION	1	0.833886	1.12146	0.291667	1	1	14063	tags=100%, list=17%, signal=120%
G1/S TRANSITION OF MITOTIC CELL CYCLE	1	0.855715	1.12092	0.333333	1	1	12215	tags=100%, list=14%, signal=117%
INTRACELLULAR TRANSPORT	8	0.640772	1.12059	0.268041	1	1	26814	tags=75%, list=32%, signal=110%
SERINE-TRNA LIGASE ACTIVITY	4	0.719063	1.12019	0.264368	1	1	12212	tags=75%, list=14%, signal=88%
NEUROLOGICAL SYSTEM PROCESS	1	0.833886	1.12015	0.345455	1	1	14063	tags=100%, list=17%, signal=120%
NUCLEAR ORIGIN OF REPLICATION RECOGNITION COMPLEX	2	0.788644	1.12012	0.305556	1	1	17894	tags=100%, list=21%, signal=127%
PROTEIN MODIFICATION BY SMALL PROTEIN CONJUGATION	1	0.833886	1.11996	0.333333	1	1	14063	tags=100%, list=17%, signal=120%
PROTEIN AMINO ACID METHYLATION	2	0.750289	1.11987	0.230769	1	1	9046	tags=50%, list=11%, signal=56%
CATALASE ACTIVITY	14	0.616953	1.11841	0.23	1	1	22773	tags=57%, list=27%, signal=78%
BRANCHED CHAIN FAMILY AMINO ACID BIOSYNTHETIC PROCESS	1	0.880934	1.1184	0.326923	1	1	10080	tags=100%, list=12%, signal=114%
AMINE METABOLIC PROCESS	5	0.70969	1.11792	0.297872	1	1	19806	tags=80%, list=23%, signal=104%
CARBOHYDRATE TRANSPORT	8	0.643919	1.11684	0.295918	1	1	30149	tags=88%, list=36%, signal=136%
STRIATED MUSCLE CONTRACTION	9	0.624826	1.11683	0.28866	1	1	19574	tags=56%, list=23%, signal=72%
NUCLEAR BODY	1	0.788233	1.11595	0.346939	1	1	17928	tags=100%, list=21%, signal=127%
PROPIONYL-COA CARBOXYLASE ACTIVITY	1	0.793336	1.11582	0.313725	1	1	17496	tags=100%, list=21%, signal=126%
TRANSPOSITION	2	0.791715	1.11551	0.315068	1	1	17633	tags=50%, list=21%, signal=63%
PROTEIN STABILIZATION	1	0.826622	1.11495	0.346939	1	1	14678	tags=100%, list=17%, signal=121%
REGULATION OF PROTEIN KINASE ACTIVITY	1	0.842852	1.11493	0.352941	1	1	13304	tags=100%, list=16%, signal=119%
PROTEIN TYROSINE KINASE ACTIVATOR ACTIVITY	1	0.846596	1.11412	0.333333	1	1	12987	tags=100%, list=15%, signal=118%
PYRAMIDAL NEURON DEVELOPMENT	1	0.833886	1.11322	0.369565	1	1	14063	tags=100%, list=17%, signal=120%
CALCIUM-TRANSPORTING ATPASE ACTIVITY	15	0.612981	1.11315	0.232323	1	1	29435	tags=73%, list=35%, signal=112%
ARGININE TRANSMEMBRANE TRANSPORTER ACTIVITY	2	0.793073	1.11309	0.278481	1	1	17519	tags=100%, list=21%, signal=126%
CHITINASE ACTIVITY	3	0.739903	1.11268	0.329412	1	1	22021	tags=100%, list=26%, signal=135%
FRUCTOKINASE ACTIVITY	1	0.810203	1.11266	0.354167	1	1	16068	tags=100%, list=19%, signal=123%
PHOSPHOLIPID CATABOLIC PROCESS	2	0.763972	1.1125	0.3375	1	1	14955	tags=50%, list=18%, signal=61%
DNA METHYLATION	12	0.61354	1.11248	0.27551	1	1	31660	tags=42%, list=37%, signal=67%
ELECTRON-TRANSFERRING-FLAVOPROTEIN DEHYDROGENASE ACTIVITY	2	0.752935	1.11234	0.277778	1	1	20917	tags=100%, list=25%, signal=133%
PEPTIDE HORMONE BINDING	1	0.829634	1.11145	0.303571	1	1	14423	tags=100%, list=17%, signal=121%
DNA-DIRECTED RNA POLYMERASE II, CORE COMPLEX	7	0.675874	1.11142	0.255102	1	1	22490	tags=57%, list=27%, signal=78%
NUCLEAR INNER MEMBRANE	1	0.822866	1.11073	0.428571	1	1	14996	tags=100%, list=18%, signal=122%
DEOXYRIBONUCLEOSIDE DIPHOSPHATE METABOLIC PROCESS	2	0.743049	1.11063	0.324324	1	1	21754	tags=100%, list=26%, signal=135%
ENDODERM DEVELOPMENT	1	0.826622	1.1099	0.325581	1	1	14678	tags=100%, list=17%, signal=121%
6-PHOSPHOFRUCTOKINASE ACTIVITY	4	0.708951	1.1093	0.322222	1	1	24641	tags=75%, list=29%, signal=106%
NATRIURESIS	1	0.829634	1.10899	0.339623	1	1	14423	tags=100%, list=17%, signal=121%
VASCULAR ENDOTHELIAL GROWTH FACTOR RECEPTOR SIGNALING PATHWAY	1	0.8313	1.10863	0.255319	1	1	14282	tags=100%, list=17%, signal=120%
PHOSPHOPANTETHEINE BINDING	3	0.735403	1.10841	0.317073	1	1	22400	tags=33%, list=26%, signal=45%
MRNA CATABOLIC PROCESS	3	0.731375	1.10767	0.290698	1	1	22743	tags=100%, list=27%, signal=137%
PYRANOSE OXIDASE ACTIVITY	2	0.804248	1.10711	0.279412	1	1	16573	tags=100%, list=20%, signal=124%
PROTEIN PROCESSING	3	0.735367	1.10701	0.264368	1	1	22405	tags=100%, list=26%, signal=136%
NEUROFILAMENT CYTOSKELETON ORGANIZATION	1	0.825157	1.10693	0.387755	1	1	14802	tags=100%, list=17%, signal=121%
VOLTAGE-GATED ION CHANNEL ACTIVITY	63	0.547167	1.10643	0.12	1	1	30267	tags=54%, list=36%, signal=84%
HISTONE-LYSINE N-METHYLTRANSFERASE ACTIVITY	10	0.629013	1.10622	0.20202	1	1	26308	tags=70%, list=31%, signal=102%
NEGATIVE REGULATION OF CELL SIZE	1	0.842852	1.10568	0.333333	1	1	13304	tags=100%, list=16%, signal=119%
DENDRITE MORPHOGENESIS	2	0.766022	1.10543	0.294872	1	1	13296	tags=50%, list=16%, signal=59%
OXIDOREDUCTASE ACTIVITY, ACTING ON THE ALDEHYDE OR OXO GROUP OF DONORS, NAD OR NADP AS ACCEPTOR	2	0.740367	1.10522	0.324675	1	1	21981	tags=100%, list=26%, signal=135%
NEUROTRANSMITTER SECRETION	5	0.683828	1.10488	0.344086	1	1	2798	tags=20%, list=3%, signal=21%
ENOYL-COA HYDRATASE ACTIVITY	1	0.812353	1.10472	0.3	1	1	15886	tags=100%, list=19%, signal=123%
SPROUTING ANGIOGENESIS	2	0.802228	1.10455	0.310811	1	1	16744	tags=100%, list=20%, signal=125%
CTP SYNTHASE ACTIVITY	2	0.807024	1.10408	0.256757	1	1	16337	tags=50%, list=19%, signal=62%
NICOTINATE PHOSPHORIBOSYLTRANSFERASE ACTIVITY	1	0.772405	1.10351	0.333333	1	1	19268	tags=100%, list=23%, signal=129%
SOROCARP DEVELOPMENT	1	0.82224	1.10305	0.333333	1	1	15049	tags=100%, list=18%, signal=122%
REGULATION OF LOCOMOTION	1	0.874591	1.10301	0.391304	1	1	10617	tags=100%, list=13%, signal=114%
SARCOLEMMA	4	0.718612	1.10282	0.329787	1	1	17616	tags=75%, list=21%, signal=95%
REGULATION OF ALTERNATIVE NUCLEAR MRNA SPLICING, VIA SPLICEOSOME	1	0.833272	1.1028	0.372549	1	1	14115	tags=100%, list=17%, signal=120%
PHOSPHOLIPASE ACTIVITY	2	0.763972	1.10168	0.291667	1	1	14955	tags=50%, list=18%, signal=61%
SUPEROXIDE METABOLIC PROCESS	10	0.631167	1.10164	0.31	1	1	27514	tags=90%, list=32%, signal=133%
EPOXIDE HYDROLASE ACTIVITY	1	0.819629	1.10123	0.326923	1	1	15270	tags=100%, list=18%, signal=122%
CYTOCHROME-C OXIDASE ACTIVITY	16	0.597711	1.1011	0.28	1	1	13216	tags=50%, list=16%, signal=59%
MANNOSYL-OLIGOSACCHARIDE GLUCOSIDASE ACTIVITY	3	0.727985	1.10079	0.345679	1	1	23029	tags=67%, list=27%, signal=92%
UBIQUITIN ACTIVATING ENZYME ACTIVITY	1	0.833886	1.10077	0.411765	1	1	14063	tags=100%, list=17%, signal=120%
EMBRYONIC DEVELOPMENT ENDING IN BIRTH OR EGG HATCHING	12	0.594141	1.1006	0.26	1	1	29918	tags=67%, list=35%, signal=103%
TRANSMEMBRANE RECEPTOR PROTEIN TYROSINE KINASE SIGNALING PATHWAY	12	0.610304	1.10033	0.26	1	1	29242	tags=58%, list=35%, signal=89%
EMBRYONIC FOREGUT MORPHOGENESIS	1	0.826622	1.0995	0.333333	1	1	14678	tags=100%, list=17%, signal=121%
PSEUDOURIDINE SYNTHESIS	15	0.592119	1.09939	0.26	1	1	31765	tags=87%, list=38%, signal=139%
ACETYLGLUCOSAMINYLTRANSFERASE ACTIVITY	7	0.653275	1.09925	0.309278	1	1	13131	tags=29%, list=16%, signal=34%
POLYRIBONUCLEOTIDE NUCLEOTIDYLTRANSFERASE ACTIVITY	3	0.731375	1.09925	0.297619	1	1	22743	tags=100%, list=27%, signal=137%
MANNOSE-6-PHOSPHATE ISOMERASE ACTIVITY	3	0.713965	1.09896	0.313953	1	1	7892	tags=33%, list=9%, signal=37%
MITOCHONDRIAL ENVELOPE	9	0.631735	1.09861	0.30303	1	1	31182	tags=100%, list=37%, signal=158%
CHITIN CATABOLIC PROCESS	2	0.794916	1.09853	0.3	1	1	2803	tags=50%, list=3%, signal=52%
BASAL PROTEIN LOCALIZATION	2	0.777186	1.09749	0.347826	1	1	18864	tags=100%, list=22%, signal=129%
NEURON DIFFERENTIATION	1	0.846065	1.097	0.368421	1	1	13032	tags=100%, list=15%, signal=118%
MALATE METABOLIC PROCESS	5	0.687166	1.09663	0.276596	1	1	26487	tags=100%, list=31%, signal=146%
TUMOR NECROSIS FACTOR RECEPTOR BINDING	6	0.649188	1.09658	0.28125	1	1	20810	tags=50%, list=25%, signal=66%
TISSUE DEVELOPMENT	1	0.786177	1.09657	0.291667	1	1	18102	tags=100%, list=21%, signal=127%
MANNOSIDASE ACTIVITY	11	0.594371	1.09611	0.26	1	1	13109	tags=36%, list=15%, signal=43%
NADH DEHYDROGENASE (UBIQUINONE) ACTIVITY	21	0.568679	1.09553	0.2	1	1	10193	tags=33%, list=12%, signal=38%
DENDRITE	1	0.812956	1.09546	0.307692	1	1	15835	tags=100%, list=19%, signal=123%
POSITIVE TRANSCRIPTION ELONGATION FACTOR ACTIVITY	1	0.788209	1.09498	0.340426	1	1	17930	tags=100%, list=21%, signal=127%
TRANSCRIPTION INITIATION FACTOR ACTIVITY	9	0.620251	1.09489	0.25	1	1	7981	tags=22%, list=9%, signal=25%
PHOSPHORIC ESTER HYDROLASE ACTIVITY	2	0.754101	1.09474	0.323944	1	1	9695	tags=50%, list=11%, signal=56%
INTRINSIC TO ENDOPLASMIC RETICULUM MEMBRANE	9	0.63392	1.09466	0.242424	1	1	30995	tags=78%, list=37%, signal=123%
CHOLESTEROL METABOLIC PROCESS	4	0.686283	1.09396	0.255556	1	1	26559	tags=50%, list=31%, signal=73%
RESPONSE TO OXIDATIVE STRESS	40	0.543764	1.09294	0.22	1	1	27857	tags=52%, list=33%, signal=78%
SULFATE TRANSPORT	6	0.67757	1.09272	0.387097	1	1	5950	tags=17%, list=7%, signal=18%
INSTAR LARVAL OR PUPAL DEVELOPMENT	1	0.833272	1.09084	0.339623	1	1	14115	tags=100%, list=17%, signal=120%
PLASMA MEMBRANE REPAIR	4	0.719727	1.09042	0.377778	1	1	17616	tags=75%, list=21%, signal=95%
ATPASE ACTIVITY, COUPLED TO TRANSMEMBRANE MOVEMENT OF IONS, PHOSPHORYLATIVE MECHANISM	46	0.560385	1.09032	0.2	1	1	31068	tags=61%, list=37%, signal=96%
RIBOSE-5-PHOSPHATE ISOMERASE ACTIVITY	1	0.81207	1.09018	0.298246	1	1	15910	tags=100%, list=19%, signal=123%
DIOXYGENASE ACTIVITY	1	0.796395	1.08991	0.361702	1	1	17237	tags=100%, list=20%, signal=126%
AMINO ACID TRANSMEMBRANE TRANSPORTER ACTIVITY	31	0.552242	1.08551	0.2	1	1	30658	tags=65%, list=36%, signal=101%
PHOSPHOLIPID TRANSPORT	9	0.591924	1.08528	0.262626	1	1	34549	tags=67%, list=41%, signal=113%
CARDIAC MUSCLE CELL DEVELOPMENT	1	0.833886	1.08454	0.361702	1	1	14063	tags=100%, list=17%, signal=120%
NOTOCHORD MORPHOGENESIS	1	0.826622	1.08404	0.377358	1	1	14678	tags=100%, list=17%, signal=121%
ESTABLISHMENT OR MAINTENANCE OF ACTIN CYTOSKELETON POLARITY	1	0.826622	1.08391	0.38	1	1	14678	tags=100%, list=17%, signal=121%
NUCLEAR LAMINA	1	0.822866	1.08357	0.35	1	1	14996	tags=100%, list=18%, signal=122%
LIPASE ACTIVITY	4	0.686283	1.08351	0.360465	1	1	26559	tags=50%, list=31%, signal=73%
RIBOFLAVIN KINASE ACTIVITY	1	0.822653	1.08348	0.372881	1	1	15014	tags=100%, list=18%, signal=122%
PROTEIN THIOL-DISULFIDE EXCHANGE	1	0.825476	1.08325	0.352941	1	1	14775	tags=100%, list=17%, signal=121%
MOTOR AXON GUIDANCE	2	0.758215	1.08205	0.346667	1	1	20470	tags=100%, list=24%, signal=132%
VOLTAGE-GATED CALCIUM CHANNEL ACTIVITY	20	0.564339	1.0819	0.25	1	1	34591	tags=55%, list=41%, signal=93%
8-OXO-7,8-DIHYDROGUANINE TRIPHOSPHATASE ACTIVITY	1	0.818507	1.08093	0.294118	1	1	15365	tags=100%, list=18%, signal=122%
METALLOEXOPEPTIDASE ACTIVITY	19	0.568155	1.08075	0.26	1	1	12958	tags=42%, list=15%, signal=50%
HOMEOSTASIS OF NUMBER OF CELLS WITHIN A TISSUE	1	0.825157	1.08065	0.423077	1	1	14802	tags=100%, list=17%, signal=121%
NEUROBLAST PROLIFERATION	1	0.777177	1.08056	0.270833	1	1	18864	tags=100%, list=22%, signal=129%
POLYPEPTIDE N-ACETYLGALACTOSAMINYLTRANSFERASE ACTIVITY	1	0.810097	1.08047	0.340426	1	1	16077	tags=100%, list=19%, signal=123%
POSITIVE REGULATION OF GTPASE ACTIVITY	3	0.751101	1.07978	0.318182	1	1	21071	tags=33%, list=25%, signal=44%
MYELINATION	1	0.842852	1.07967	0.444444	1	1	13304	tags=100%, list=16%, signal=119%
RETINOIC ACID RECEPTOR SIGNALING PATHWAY	1	0.786177	1.07949	0.423077	1	1	18102	tags=100%, list=21%, signal=127%
AMINO ACID TRANSPORT	31	0.552242	1.07895	0.21	1	1	30658	tags=65%, list=36%, signal=101%
SMOOTH ENDOPLASMIC RETICULUM	1	0.812956	1.0787	0.387755	1	1	15835	tags=100%, list=19%, signal=123%
PROTEIN RETENTION IN ER LUMEN	1	0.775641	1.0779	0.320755	1	1	18994	tags=100%, list=22%, signal=129%
KETONE BODY CATABOLIC PROCESS	3	0.732334	1.07787	0.337349	1	1	7641	tags=67%, list=9%, signal=73%
ACTOMYOSIN STRUCTURE ORGANIZATION	1	0.818838	1.07763	0.4375	1	1	15337	tags=100%, list=18%, signal=122%
PEROXISOME FISSION	3	0.737376	1.07748	0.349398	1	1	22234	tags=67%, list=26%, signal=90%
OXIDIZED PURINE BASE LESION DNA N-GLYCOSYLASE ACTIVITY	2	0.729984	1.07714	0.32	1	1	22860	tags=100%, list=27%, signal=137%
CTP BIOSYNTHETIC PROCESS	9	0.611511	1.07665	0.27	1	1	32894	tags=100%, list=39%, signal=164%
GENERATION OF NEURONS	1	0.786177	1.07658	0.416667	1	1	18102	tags=100%, list=21%, signal=127%
ISOCITRATE LYASE ACTIVITY	1	0.810711	1.07595	0.454545	1	1	16025	tags=100%, list=19%, signal=123%
CARDIAC MUSCLE CELL DIFFERENTIATION	1	0.842852	1.07591	0.444444	1	1	13304	tags=100%, list=16%, signal=119%
CELL PROJECTION ORGANIZATION	1	0.842852	1.07547	0.454545	1	1	13304	tags=100%, list=16%, signal=119%
GOLGI MEMBRANE	26	0.566387	1.07517	0.26	1	1	31823	tags=81%, list=38%, signal=129%
3-HYDROXYACYL-COA DEHYDROGENASE ACTIVITY	1	0.812353	1.07497	0.392157	1	1	15886	tags=100%, list=19%, signal=123%
FOREBRAIN DEVELOPMENT	1	0.812956	1.0727	0.446429	1	1	15835	tags=100%, list=19%, signal=123%
ALPHA-MANNOSIDASE ACTIVITY	11	0.594371	1.07172	0.292929	1	1	13109	tags=36%, list=15%, signal=43%
ASPARTIC-TYPE ENDOPEPTIDASE ACTIVITY	155	0.514402	1.07158	0.11	1	1	32686	tags=25%, list=39%, signal=40%
ESTABLISHMENT OF SPINDLE ORIENTATION	1	0.777177	1.07012	0.363636	1	1	18864	tags=100%, list=22%, signal=129%
MICROTUBULE-BASED MOVEMENT	218	0.513227	1.06964	0.08	1	1	32028	tags=51%, list=38%, signal=82%
O-ACETYLTRANSFERASE ACTIVITY	1	0.759305	1.06898	0.355932	1	1	20377	tags=100%, list=24%, signal=132%
OLIGOSACCHARIDE METABOLIC PROCESS	3	0.727985	1.06826	0.378049	1	1	23029	tags=67%, list=27%, signal=92%
ALPHA(1,6)-FUCOSYLTRANSFERASE ACTIVITY	1	0.844305	1.0675	0.446809	1	1	13181	tags=100%, list=16%, signal=118%
INOSITOL OR PHOSPHATIDYLINOSITOL PHOSPHATASE ACTIVITY	31	0.561943	1.06633	0.29	1	1	22883	tags=52%, list=27%, signal=71%
STRIATED MUSCLE THICK FILAMENT	9	0.624826	1.06629	0.363636	1	1	19574	tags=56%, list=23%, signal=72%
L-ARABINOSE METABOLIC PROCESS	3	0.720933	1.06628	0.375	1	1	23626	tags=67%, list=28%, signal=92%
LOCOMOTORY BEHAVIOR	1	0.810073	1.06582	0.348837	1	1	16079	tags=100%, list=19%, signal=123%
IMAGINAL DISC-DERIVED WING VEIN MORPHOGENESIS	2	0.758215	1.06552	0.41791	1	1	20470	tags=100%, list=24%, signal=132%
GTP BIOSYNTHETIC PROCESS	9	0.611511	1.06541	0.39	1	1	32894	tags=100%, list=39%, signal=164%
D-RIBOSE METABOLIC PROCESS	3	0.703361	1.06467	0.383721	1	1	4385	tags=33%, list=5%, signal=35%
ZYGOTIC DETERMINATION OF ANTERIOR/POSTERIOR AXIS, EMBRYO	1	0.826622	1.06451	0.338983	1	1	14678	tags=100%, list=17%, signal=121%
RNA-3'-PHOSPHATE CYCLASE ACTIVITY	3	0.741923	1.0643	0.413793	1	1	21850	tags=100%, list=26%, signal=135%
COA-TRANSFERASE ACTIVITY	3	0.732334	1.06409	0.390244	1	1	7641	tags=67%, list=9%, signal=73%
PHOSPHOLIPID BIOSYNTHETIC PROCESS	16	0.572649	1.06395	0.29	1	1	28788	tags=69%, list=34%, signal=104%
HORMONE ACTIVITY	5	0.646398	1.06355	0.344444	1	1	17130	tags=60%, list=20%, signal=75%
CELLULAR PROCESS	14	0.590763	1.06344	0.34	1	1	27489	tags=57%, list=32%, signal=85%
POSITIVE REGULATION OF MULTICELLULAR ORGANISM GROWTH	4	0.67226	1.0632	0.402299	1	1	22922	tags=50%, list=27%, signal=69%
GTPASE BINDING	9	0.603567	1.06295	0.346939	1	1	7899	tags=33%, list=9%, signal=37%
HYDROLASE ACTIVITY, HYDROLYZING N-GLYCOSYL COMPOUNDS	1	0.762825	1.0627	0.395349	1	1	20079	tags=100%, list=24%, signal=131%
LAMELLIPODIUM	9	0.623702	1.06242	0.397959	1	1	31860	tags=78%, list=38%, signal=125%
TRANSCRIPTION FACTOR TFIIF COMPLEX	2	0.731437	1.06221	0.308824	1	1	22737	tags=100%, list=27%, signal=137%
MICROTUBULE CYTOSKELETON ORGANIZATION	20	0.562265	1.0609	0.29	1	1	32695	tags=75%, list=39%, signal=122%
INTRACELLULAR ORGANELLE	1	0.829634	1.05911	0.38	1	1	14423	tags=100%, list=17%, signal=121%
3'-5'-EXORIBONUCLEASE ACTIVITY	10	0.602185	1.05909	0.357143	1	1	33684	tags=100%, list=40%, signal=166%
CATION BINDING	72	0.521085	1.05864	0.2	1	1	23301	tags=47%, list=28%, signal=65%
BIOLUMINESCENCE	28	0.547788	1.05786	0.28	1	1	12729	tags=25%, list=15%, signal=29%
TROPOMYOSIN BINDING	1	0.784417	1.05784	0.333333	1	1	18251	tags=100%, list=22%, signal=127%
ALPHA-N-ARABINOFURANOSIDASE ACTIVITY	3	0.720933	1.05772	0.423077	1	1	23626	tags=67%, list=28%, signal=92%
RIBOKINASE ACTIVITY	3	0.703361	1.05725	0.4	1	1	4385	tags=33%, list=5%, signal=35%
CDP-DIACYLGLYCEROL-GLYCEROL-3-PHOSPHATE 3-PHOSPHATIDYLTRANSFERASE ACTIVITY	1	0.768873	1.05702	0.428571	1	1	19567	tags=100%, list=23%, signal=130%
MAINTENANCE OF PROTEIN LOCATION	1	0.777177	1.05635	0.396552	1	1	18864	tags=100%, list=22%, signal=129%
EPHRIN RECEPTOR ACTIVITY	6	0.654606	1.05631	0.378947	1	1	29242	tags=67%, list=35%, signal=102%
RESPONSE TO NUTRIENT LEVELS	1	0.751355	1.05576	0.368421	1	1	21050	tags=100%, list=25%, signal=133%
ATP CITRATE SYNTHASE ACTIVITY	4	0.659741	1.05466	0.4	1	1	28807	tags=75%, list=34%, signal=114%
PARAXIAL MESODERM DEVELOPMENT	1	0.826622	1.05423	0.490909	1	1	14678	tags=100%, list=17%, signal=121%
IMMUNE RESPONSE	9	0.60619	1.05138	0.381443	1	1	25870	tags=56%, list=31%, signal=80%
ACTIN CYTOSKELETON ORGANIZATION	31	0.53803	1.05128	0.3	1	1	15956	tags=29%, list=19%, signal=36%
NEMATODE LARVAL DEVELOPMENT	6	0.646632	1.05054	0.371134	1	1	29918	tags=83%, list=35%, signal=129%
CARBONATE DEHYDRATASE ACTIVITY	11	0.598317	1.05041	0.363636	1	1	26294	tags=64%, list=31%, signal=92%
VESICLE FUSION WITH GOLGI APPARATUS	2	0.745166	1.05032	0.375	1	1	4226	tags=50%, list=5%, signal=53%
REGULATION OF TRANSCRIPTION FACTOR ACTIVITY	4	0.703076	1.05004	0.428571	1	1	3045	tags=25%, list=4%, signal=26%
EMBRYONIC HEART TUBE DEVELOPMENT	2	0.746314	1.04982	0.4	1	1	14678	tags=50%, list=17%, signal=60%
DEFASCICULATION OF MOTOR NEURON AXON	1	0.758206	1.04982	0.457627	1	1	20470	tags=100%, list=24%, signal=132%
CALCIUM-ACTIVATED POTASSIUM CHANNEL ACTIVITY	3	0.739537	1.04967	0.38961	1	1	22050	tags=33%, list=26%, signal=45%
SYNAPTOSOME	3	0.708722	1.04959	0.416667	1	1	15963	tags=67%, list=19%, signal=82%
NUCLEOTIDE-SUGAR TRANSPORT	5	0.643908	1.04936	0.368421	1	1	30149	tags=100%, list=36%, signal=155%
BODY MORPHOGENESIS	3	0.729249	1.04911	0.43038	1	1	22922	tags=67%, list=27%, signal=91%
RIBOSOME	166	0.502434	1.04871	0.18	1	1	38512	tags=84%, list=45%, signal=154%
CEREBRAL CORTEX DEVELOPMENT	5	0.649341	1.04866	0.326531	1	1	29689	tags=100%, list=35%, signal=154%
ASYMMETRIC PROTEIN LOCALIZATION	1	0.777177	1.0485	0.333333	1	1	18864	tags=100%, list=22%, signal=129%
HYDROLASE ACTIVITY, ACTING ON ACID ANHYDRIDES, CATALYZING TRANSMEMBRANE MOVEMENT OF SUBSTANCES	38	0.537438	1.04762	0.32	1	1	31068	tags=55%, list=37%, signal=87%
DTDP BIOSYNTHETIC PROCESS	1	0.766983	1.0474	0.403846	1	1	19727	tags=100%, list=23%, signal=130%
DOLICHYL-DIPHOSPHOOLIGOSACCHARIDE-PROTEIN GLYCOTRANSFERASE ACTIVITY	3	0.686807	1.04669	0.428571	1	1	26516	tags=100%, list=31%, signal=146%
DNA-DIRECTED RNA POLYMERASE ACTIVITY	52	0.521798	1.04642	0.32	1	1	34417	tags=73%, list=41%, signal=123%
TRANSITION METAL ION BINDING	35	0.542871	1.04633	0.31	1	1	24974	tags=49%, list=29%, signal=69%
PHOTORECEPTOR ACTIVITY	2	0.726712	1.04486	0.478261	1	1	23137	tags=100%, list=27%, signal=138%
ESTABLISHMENT OF MITOTIC SPINDLE ORIENTATION	1	0.777177	1.04477	0.4	1	1	18864	tags=100%, list=22%, signal=129%
HINDBRAIN DEVELOPMENT	1	0.786177	1.04466	0.425926	1	1	18102	tags=100%, list=21%, signal=127%
L-METHIONINE SALVAGE FROM METHYLTHIOADENOSINE	2	0.735689	1.04429	0.43662	1	1	22377	tags=100%, list=26%, signal=136%
AROMATIC AMINO ACID FAMILY CATABOLIC PROCESS	1	0.740937	1.04392	0.34	1	1	21932	tags=100%, list=26%, signal=135%
PENTOSE-PHOSPHATE SHUNT, NON-OXIDATIVE BRANCH	1	0.81207	1.04366	0.372549	1	1	15910	tags=100%, list=19%, signal=123%
THYMIDYLATE KINASE ACTIVITY	2	0.76698	1.04363	0.486486	1	1	19727	tags=50%, list=23%, signal=65%
SEX CHROMATIN	1	0.788233	1.04356	0.428571	1	1	17928	tags=100%, list=21%, signal=127%
ATPASE ACTIVITY, UNCOUPLED	5	0.633377	1.04322	0.362637	1	1	21704	tags=80%, list=26%, signal=108%
MITOCHONDRION	87	0.506558	1.04319	0.27	1	1	34538	tags=71%, list=41%, signal=120%
PROTEASOME ACTIVATOR ACTIVITY	1	0.743595	1.04266	0.381818	1	1	21707	tags=100%, list=26%, signal=134%
GLYCINE CLEAVAGE COMPLEX	1	0.763475	1.0424	0.422222	1	1	20024	tags=100%, list=24%, signal=131%
OXIDOREDUCTASE ACTIVITY, ACTING ON SINGLE DONORS WITH INCORPORATION OF MOLECULAR OXYGEN, INCORPORATION OF TWO ATOMS OF OXYGEN	33	0.538418	1.04225	0.35	1	1	22908	tags=45%, list=27%, signal=62%
MUSCULOSKELETAL MOVEMENT	1	0.825157	1.04222	0.428571	1	1	14802	tags=100%, list=17%, signal=121%
NUCLEOSIDE DIPHOSPHATE KINASE ACTIVITY	9	0.611511	1.04209	0.373737	1	1	32894	tags=100%, list=39%, signal=164%
ER RETENTION SEQUENCE BINDING	1	0.775641	1.04179	0.436364	1	1	18994	tags=100%, list=22%, signal=129%
RETROGRADE TRANSPORT, ENDOSOME TO GOLGI	3	0.70193	1.04128	0.430233	1	1	14802	tags=33%, list=17%, signal=40%
STRUCTURAL CONSTITUENT OF RIBOSOME	137	0.499643	1.0406	0.22	1	1	38512	tags=85%, list=45%, signal=155%
EXTRACELLULAR MATRIX ORGANIZATION	3	0.721751	1.04059	0.464286	1	1	3238	tags=33%, list=4%, signal=35%
AEROBIC RESPIRATION	2	0.738533	1.0404	0.408451	1	1	4073	tags=50%, list=5%, signal=53%
5-METHYLTETRAHYDROPTEROYLTRIGLUTAMATE-HOMOCYSTEINE S-METHYLTRANSFERASE ACTIVITY	1	0.780413	1.04029	0.454545	1	1	18590	tags=100%, list=22%, signal=128%
HYDROLASE ACTIVITY, ACTING ON CARBON-NITROGEN (BUT NOT PEPTIDE) BONDS, IN LINEAR AMIDINES	6	0.608938	1.03955	0.381443	1	1	33110	tags=100%, list=39%, signal=164%
ASYMMETRIC CELL DIVISION	1	0.777177	1.03799	0.42	1	1	18864	tags=100%, list=22%, signal=129%
SIN3 COMPLEX	1	0.753269	1.03726	0.404255	1	1	20888	tags=100%, list=25%, signal=133%
METHYLENETETRAHYDROFOLATE REDUCTASE (NADPH) ACTIVITY	8	0.599076	1.03723	0.383838	1	1	33941	tags=38%, list=40%, signal=63%
SODIUM CHANNEL ACTIVITY	26	0.542086	1.03692	0.37	1	1	29551	tags=54%, list=35%, signal=83%
RESPONSE TO STIMULUS	2	0.726712	1.03637	0.459459	1	1	23137	tags=100%, list=27%, signal=138%
CATIONIC AMINO ACID TRANSMEMBRANE TRANSPORTER ACTIVITY	1	0.793064	1.0358	0.471698	1	1	17519	tags=100%, list=21%, signal=126%
RNA 3'-END PROCESSING	8	0.620951	1.03579	0.418367	1	1	17031	tags=50%, list=20%, signal=63%
RNA POLYMERASE II TRANSCRIPTION FACTOR ACTIVITY	24	0.539799	1.03576	0.38	1	1	35889	tags=83%, list=42%, signal=145%
GABA-B RECEPTOR ACTIVITY	17	0.564603	1.0355	0.4	1	1	23028	tags=53%, list=27%, signal=73%
REGULATION OF TOR SIGNALING PATHWAY	1	0.793064	1.03549	0.473684	1	1	17519	tags=100%, list=21%, signal=126%
UBIQUITIN-PROTEIN LIGASE ACTIVITY	112	0.497719	1.03496	0.27	1	1	33686	tags=53%, list=40%, signal=87%
COPPER ION BINDING	50	0.521767	1.0347	0.37	1	1	27514	tags=48%, list=32%, signal=71%
TRANSCRIPTION REGULATOR ACTIVITY	86	0.51073	1.03393	0.35	1	1	22504	tags=41%, list=27%, signal=55%
EXTRACELLULAR SPACE	12	0.570469	1.0338	0.4	1	1	28518	tags=42%, list=34%, signal=63%
HETEROTRIMERIC G-PROTEIN COMPLEX	10	0.588033	1.03375	0.45	1	1	14887	tags=40%, list=18%, signal=49%
BLOOD VESSEL MORPHOGENESIS	1	0.802218	1.03318	0.462963	1	1	16744	tags=100%, list=20%, signal=125%
PYRIMIDINE NUCLEOTIDE BIOSYNTHETIC PROCESS	4	0.657008	1.03307	0.473118	1	1	16824	tags=50%, list=20%, signal=62%
LIPID CATABOLIC PROCESS	29	0.535188	1.03203	0.43	1	1	26559	tags=52%, list=31%, signal=75%
BIS(5'-NUCLEOSYL)-TETRAPHOSPHATASE ACTIVITY	1	0.76201	1.03193	0.395833	1	1	20148	tags=100%, list=24%, signal=131%
NEUROBLAST FATE DETERMINATION	1	0.777177	1.03162	0.518518	1	1	18864	tags=100%, list=22%, signal=129%
UTP BIOSYNTHETIC PROCESS	9	0.611511	1.03138	0.43	1	1	32894	tags=100%, list=39%, signal=164%
CIS-GOLGI NETWORK	8	0.617141	1.03108	0.387755	1	1	28817	tags=88%, list=34%, signal=133%
ION TRANSPORT	382	0.482593	1.03063	0.19	1	1	30379	tags=45%, list=36%, signal=69%
DTTP BIOSYNTHETIC PROCESS	1	0.766983	1.03045	0.408163	1	1	19727	tags=100%, list=23%, signal=130%
NEGATIVE REGULATION OF SIGNAL TRANSDUCTION	1	0.771519	1.03006	0.46	1	1	19343	tags=100%, list=23%, signal=130%
BETA-CAROTENE 15,15'-MONOOXYGENASE ACTIVITY	1	0.738787	1.02998	0.5	1	1	22114	tags=100%, list=26%, signal=135%
NEGATIVE REGULATION OF TRANSLATIONAL INITIATION	1	0.758655	1.02963	0.42	1	1	20432	tags=100%, list=24%, signal=132%
SODIUM ION BINDING	19	0.547794	1.02956	0.43	1	1	28358	tags=47%, list=33%, signal=71%
MOLYBDENUM ION BINDING	10	0.58941	1.029	0.414141	1	1	2352	tags=10%, list=3%, signal=10%
SRP-DEPENDENT COTRANSLATIONAL PROTEIN TARGETING TO MEMBRANE	10	0.568588	1.02894	0.35	1	1	36528	tags=100%, list=43%, signal=176%
MALATE DEHYDROGENASE ACTIVITY	3	0.687149	1.02875	0.421687	1	1	26487	tags=100%, list=31%, signal=146%
ANCHORED TO MEMBRANE	1	0.79682	1.02839	0.52	1	1	17201	tags=100%, list=20%, signal=125%
CARNITINE METABOLIC PROCESS	1	0.740358	1.02777	0.481482	1	1	21981	tags=100%, list=26%, signal=135%
TRANSPOSITION, DNA-MEDIATED	31	0.527967	1.02713	0.43	1	1	15061	tags=23%, list=18%, signal=27%
REGULATION OF TRANSLATIONAL INITIATION	2	0.759125	1.02696	0.457143	1	1	20393	tags=100%, list=24%, signal=132%
SUGAR:HYDROGEN SYMPORTER ACTIVITY	9	0.583589	1.02681	0.434343	1	1	30149	tags=78%, list=36%, signal=121%
CELL VOLUME HOMEOSTASIS	1	0.76716	1.02561	0.472727	1	1	19712	tags=100%, list=23%, signal=130%
DNA-DEPENDENT PROTEIN KINASE ACTIVITY	1	0.766936	1.0253	0.38	1	1	19731	tags=100%, list=23%, signal=130%
BASIC AMINO ACID TRANSPORT	1	0.793064	1.02429	0.477273	1	1	17519	tags=100%, list=21%, signal=126%
TRANSCRIPTION ELONGATION REGULATOR ACTIVITY	7	0.612312	1.02428	0.412371	1	1	32823	tags=71%, list=39%, signal=117%
ATPASE ACTIVITY, COUPLED TO TRANSMEMBRANE MOVEMENT OF SUBSTANCES	64	0.502114	1.02415	0.38	1	1	23627	tags=39%, list=28%, signal=54%
VOLTAGE-GATED CALCIUM CHANNEL COMPLEX	14	0.566264	1.02382	0.41	1	1	9427	tags=29%, list=11%, signal=32%
GLUTAMINE-TRNA LIGASE ACTIVITY	1	0.765813	1.02325	0.45098	1	1	19826	tags=100%, list=23%, signal=131%
NUCLEOTIDE-SUGAR TRANSMEMBRANE TRANSPORTER ACTIVITY	5	0.643908	1.02312	0.447917	1	1	30149	tags=100%, list=36%, signal=155%
PROTEIN METHYLTRANSFERASE ACTIVITY	2	0.750289	1.02305	0.487179	1	1	9046	tags=50%, list=11%, signal=56%
NEGATIVE REGULATION OF SMOOTH MUSCLE CELL DIFFERENTIATION	4	0.685406	1.02294	0.431818	1	1	16745	tags=75%, list=20%, signal=93%
CARBOHYDRATE BIOSYNTHETIC PROCESS	11	0.578616	1.02272	0.45	1	1	11580	tags=27%, list=14%, signal=32%
LIGASE ACTIVITY, FORMING PHOSPHORIC ESTER BONDS	1	0.775795	1.02271	0.5	1	1	18981	tags=100%, list=22%, signal=129%
CARBON UTILIZATION	3	0.689429	1.02244	0.416667	1	1	26294	tags=100%, list=31%, signal=145%
METHYLMALONATE-SEMIALDEHYDE DEHYDROGENASE (ACYLATING) ACTIVITY	2	0.759255	1.02238	0.545455	1	1	20382	tags=100%, list=24%, signal=132%
PHOSPHOINOSITIDE 3-KINASE REGULATOR ACTIVITY	1	0.737701	1.02224	0.407407	1	1	22206	tags=100%, list=26%, signal=136%
ETHER LIPID BIOSYNTHETIC PROCESS	1	0.74956	1.02189	0.422222	1	1	21202	tags=100%, list=25%, signal=133%
1-ALKYL-2-ACETYLGLYCEROPHOSPHOCHOLINE ESTERASE COMPLEX	2	0.696674	1.02185	0.41791	1	1	13585	tags=50%, list=16%, signal=60%
CHROMOSOME ORGANIZATION	18	0.550186	1.02144	0.42	1	1	36420	tags=94%, list=43%, signal=166%
MICROTUBULE ASSOCIATED COMPLEX	93	0.495724	1.02095	0.4	1	1	33573	tags=55%, list=40%, signal=91%
RAN GTPASE ACTIVATOR ACTIVITY	1	0.786449	1.02089	0.454545	1	1	18079	tags=100%, list=21%, signal=127%
1-ALKYL-2-ACETYLGLYCEROPHOSPHOCHOLINE ESTERASE ACTIVITY	2	0.696674	1.02032	0.438356	1	1	13585	tags=50%, list=16%, signal=60%
MANNOSE METABOLIC PROCESS	12	0.574083	1.02006	0.37	1	1	13109	tags=33%, list=15%, signal=39%
TRANSCRIPTION	131	0.490045	1.01978	0.35	1	1	36592	tags=64%, list=43%, signal=113%
LATE ENDOSOME	2	0.702958	1.01962	0.444444	1	1	25148	tags=100%, list=30%, signal=142%
REGULATION OF NEUROTRANSMITTER LEVELS	1	0.763994	1.01954	0.454545	1	1	19980	tags=100%, list=24%, signal=131%
SUCCINATE-COA LIGASE (ADP-FORMING) ACTIVITY	4	0.659741	1.0195	0.456522	1	1	28807	tags=75%, list=34%, signal=114%
SODIUM ION TRANSPORT	63	0.514609	1.0188	0.42	1	1	29551	tags=48%, list=35%, signal=73%
ASYMMETRIC NEUROBLAST DIVISION	1	0.777177	1.01754	0.44	1	1	18864	tags=100%, list=22%, signal=129%
PROTON-TRANSPORTING TWO-SECTOR ATPASE COMPLEX	30	0.52725	1.01713	0.43	1	1	36814	tags=83%, list=43%, signal=147%
GPI ANCHOR METABOLIC PROCESS	4	0.680129	1.01692	0.460674	1	1	27081	tags=75%, list=32%, signal=110%
MISMATCH REPAIR	19	0.542689	1.01661	0.44	1	1	31778	tags=53%, list=38%, signal=84%
NADPH:QUINONE REDUCTASE ACTIVITY	1	0.735764	1.0166	0.521739	1	1	22370	tags=100%, list=26%, signal=136%
MOLTING CYCLE, COLLAGEN AND CUTICULIN-BASED CUTICLE	2	0.732879	1.01659	0.462687	1	1	4362	tags=50%, list=5%, signal=53%
NEUROPEPTIDE Y RECEPTOR ACTIVITY	28	0.532642	1.01658	0.48	1	1	38765	tags=71%, list=46%, signal=132%
POTASSIUM ION BINDING	50	0.510904	1.01608	0.44	1	1	29959	tags=48%, list=35%, signal=74%
UMP BIOSYNTHETIC PROCESS	1	0.755962	1.01556	0.461538	1	1	20660	tags=100%, list=24%, signal=132%
ACTIN FILAMENT-BASED MOVEMENT	1	0.772286	1.01544	0.534884	1	1	19278	tags=100%, list=23%, signal=129%
NUCLEAR ENVELOPE	8	0.594338	1.01482	0.44	1	1	19882	tags=63%, list=23%, signal=82%
GUT MORPHOGENESIS	1	0.772322	1.01432	0.461538	1	1	19275	tags=100%, list=23%, signal=129%
TUBULIN COMPLEX ASSEMBLY	3	0.685968	1.01427	0.436782	1	1	26587	tags=100%, list=31%, signal=146%
DNA REPAIR	97	0.489737	1.01422	0.43	1	1	34330	tags=57%, list=41%, signal=95%
RNA PROCESSING	67	0.504266	1.0141	0.41	1	1	37732	tags=72%, list=45%, signal=129%
NUCLEOBASE, NUCLEOSIDE, NUCLEOTIDE KINASE ACTIVITY	23	0.516352	1.01381	0.48	1	1	33224	tags=61%, list=39%, signal=100%
PROTEIN AMINO ACID GLYCOSYLATION	52	0.506933	1.01343	0.43	1	1	31799	tags=60%, list=38%, signal=95%
CALCIUM ION BINDING	769	0.472572	1.01308	0.3	1	1	34591	tags=51%, list=41%, signal=85%
GLUTATHIONE-DISULFIDE REDUCTASE ACTIVITY	1	0.735208	1.01215	0.479167	1	1	22417	tags=100%, list=26%, signal=136%
RIBONUCLEOPROTEIN COMPLEX	102	0.497784	1.01193	0.41	1	1	38512	tags=84%, list=45%, signal=154%
STEROID BINDING	10	0.585743	1.01193	0.484849	1	1	22946	tags=60%, list=27%, signal=82%
SOMITOGENESIS	3	0.682944	1.01187	0.465909	1	1	26843	tags=100%, list=32%, signal=146%
PYROPHOSPHATASE ACTIVITY	3	0.688237	1.01176	0.463415	1	1	10143	tags=67%, list=12%, signal=76%
BETA-N-ACETYLHEXOSAMINIDASE ACTIVITY	9	0.595494	1.01157	0.40404	1	1	29770	tags=67%, list=35%, signal=103%
TRANSPOSASE ACTIVITY	31	0.527967	1.01106	0.41	1	1	15061	tags=23%, list=18%, signal=27%
PROTEASOME ACTIVATOR COMPLEX	1	0.743595	1.0106	0.472727	1	1	21707	tags=100%, list=26%, signal=134%
ALPHA-N-ACETYLGLUCOSAMINIDASE ACTIVITY	1	0.761419	1.01032	0.510204	1	1	20198	tags=100%, list=24%, signal=131%
HYDROLASE ACTIVITY, ACTING ON GLYCOSYL BONDS	35	0.520502	1.01001	0.45	1	1	21834	tags=40%, list=26%, signal=54%
DUTP DIPHOSPHATASE ACTIVITY	3	0.671675	1.00944	0.475	1	1	18285	tags=33%, list=22%, signal=43%
MRNA METABOLIC PROCESS	17	0.544974	1.00928	0.47	1	1	36080	tags=94%, list=43%, signal=164%
LYASE ACTIVITY	58	0.504282	1.00928	0.44	1	1	23970	tags=45%, list=28%, signal=62%
ION CHANNEL ACTIVITY	322	0.476781	1.00867	0.39	1	1	30267	tags=43%, list=36%, signal=66%
LACTOYLGLUTATHIONE LYASE ACTIVITY	1	0.763581	1.00863	0.520833	1	1	20015	tags=100%, list=24%, signal=131%
CYTOSKELETON ORGANIZATION	19	0.527325	1.00857	0.45	1	1	39437	tags=84%, list=47%, signal=158%
RESPONSE TO STRESS	38	0.516497	1.00835	0.39	1	1	37020	tags=74%, list=44%, signal=131%
KIDNEY DEVELOPMENT	2	0.725203	1.00734	0.453333	1	1	13304	tags=50%, list=16%, signal=59%
UBIQUITIN CYCLE	183	0.478731	1.0073	0.43	1	1	38935	tags=63%, list=46%, signal=116%
POSITIVE REGULATION OF CELL MIGRATION	2	0.70304	1.00723	0.467532	1	1	10626	tags=50%, list=13%, signal=57%
SODIUM:DICARBOXYLATE SYMPORTER ACTIVITY	11	0.562267	1.00715	0.43	1	1	31136	tags=73%, list=37%, signal=115%
DIPHOSPHOMEVALONATE DECARBOXYLASE ACTIVITY	1	0.738575	1.0066	0.45283	1	1	22132	tags=100%, list=26%, signal=135%
COPI VESICLE COAT	8	0.604593	1.00618	0.469388	1	1	20667	tags=50%, list=24%, signal=66%
7S RNA BINDING	10	0.568588	1.00616	0.45	1	1	36528	tags=100%, list=43%, signal=176%
GLUTATHIONE METABOLIC PROCESS	1	0.735208	1.00606	0.480769	1	1	22417	tags=100%, list=26%, signal=136%
TRNA SPLICING, VIA ENDONUCLEOLYTIC CLEAVAGE AND LIGATION	3	0.674073	1.00539	0.436782	1	1	27594	tags=100%, list=33%, signal=148%
ALPHA-1,3-MANNOSYLGLYCOPROTEIN 2-BETA-N-ACETYLGLUCOSAMINYLTRANSFERASE ACTIVITY	11	0.558494	1.00534	0.47	1	1	37382	tags=91%, list=44%, signal=163%
PROTEIN-CHROMOPHORE LINKAGE	31	0.518685	1.00509	0.47	1	1	33139	tags=48%, list=39%, signal=79%
PROTEIN AMINO ACID O-LINKED GLYCOSYLATION	7	0.570957	1.00469	0.459184	1	1	22702	tags=57%, list=27%, signal=78%
ATP SYNTHESIS COUPLED PROTON TRANSPORT	14	0.549013	1.00424	0.37	1	1	35801	tags=93%, list=42%, signal=161%
METHIONINE METABOLIC PROCESS	8	0.599076	1.00424	0.515464	1	1	33941	tags=38%, list=40%, signal=63%
PROTEASOME CORE COMPLEX	16	0.534627	1.00401	0.5	1	1	39406	tags=100%, list=47%, signal=187%
POST-EMBRYONIC DEVELOPMENT	3	0.678971	1.00399	0.451219	1	1	14063	tags=33%, list=17%, signal=40%
GLYCOSAMINOGLYCAN BIOSYNTHETIC PROCESS	1	0.727601	1.00394	0.490566	1	1	23061	tags=100%, list=27%, signal=137%
CALCIUM ION TRANSPORT	63	0.50692	1.00384	0.47	1	1	30267	tags=51%, list=36%, signal=79%
CHROMATIN MODIFICATION	14	0.56052	1.00294	0.43	1	1	34563	tags=79%, list=41%, signal=133%
GLUTAMATE-CYSTEINE LIGASE ACTIVITY	1	0.760841	1.00255	0.458333	1	1	20247	tags=100%, list=24%, signal=131%
REMOVAL OF SUPEROXIDE RADICALS	1	0.751355	1.00251	0.577778	1	1	21050	tags=100%, list=25%, signal=133%
DNA REPLICATION INITIATION	17	0.522887	1.00248	0.42	1	1	33026	tags=76%, list=39%, signal=125%
INTRACELLULAR MRNA LOCALIZATION	1	0.742059	1.0024	0.473684	1	1	21837	tags=100%, list=26%, signal=135%
GLYCERONE KINASE ACTIVITY	1	0.705383	1.00213	0.416667	1	1	24942	tags=100%, list=29%, signal=142%
PHOSPHOLIPID-TRANSLOCATING ATPASE ACTIVITY	9	0.591924	1.00179	0.47	1	1	34549	tags=67%, list=41%, signal=113%
ACTIN BINDING	121	0.48531	1.00156	0.44	1	1	37519	tags=68%, list=44%, signal=122%
ENDOSOME TRANSPORT	2	0.7179	1.00143	0.453333	1	1	23883	tags=100%, list=28%, signal=139%
OXIDOREDUCTASE ACTIVITY, ACTING ON THE ALDEHYDE OR OXO GROUP OF DONORS, DISULFIDE AS ACCEPTOR	11	0.574348	1.00121	0.434343	1	1	36039	tags=82%, list=43%, signal=142%
HISTONE ACETYLTRANSFERASE ACTIVITY	3	0.680919	1.00118	0.476744	1	1	3800	tags=33%, list=4%, signal=35%
LIPOIC ACID BINDING	7	0.58522	1.00063	0.494845	1	1	27521	tags=71%, list=33%, signal=106%
PROTEIN AMINO ACID N-LINKED GLYCOSYLATION	13	0.551786	1.0004	0.42	1	1	37951	tags=92%, list=45%, signal=167%
MISMATCHED DNA BINDING	19	0.542689	1.00033	0.43	1	1	31778	tags=53%, list=38%, signal=84%
EUKARYOTIC INITIATION FACTOR 4E BINDING	1	0.758655	1.00012	0.511628	1	1	20432	tags=100%, list=24%, signal=132%
SMALL CONJUGATING PROTEIN LIGASE ACTIVITY	42	0.506889	0.99994	0.49	1	1	36013	tags=81%, list=43%, signal=141%
HYDROGEN PEROXIDE BIOSYNTHETIC PROCESS	1	0.751355	0.999816	0.576271	1	1	21050	tags=100%, list=25%, signal=133%
THIOSULFATE SULFURTRANSFERASE ACTIVITY	3	0.677572	0.999641	0.471264	1	1	5950	tags=33%, list=7%, signal=36%
HISTONE DEACETYLASE BINDING	1	0.753269	0.999587	0.5	1	1	20888	tags=100%, list=25%, signal=133%
RNA METHYLTRANSFERASE ACTIVITY	2	0.721252	0.999543	0.479452	1	1	6019	tags=50%, list=7%, signal=54%
FERREDOXIN HYDROGENASE ACTIVITY	1	0.781925	0.999397	0.581818	1	1	18462	tags=100%, list=22%, signal=128%
ADENOSINE DEAMINASE ACTIVITY	3	0.65359	0.998901	0.488095	1	1	29328	tags=100%, list=35%, signal=153%
G-PROTEIN COUPLED RECEPTOR ACTIVITY	238	0.4765	0.998837	0.47	1	1	34646	tags=49%, list=41%, signal=82%
POST-TRANSLATIONAL PROTEIN MODIFICATION	42	0.506889	0.998818	0.49	1	1	36013	tags=81%, list=43%, signal=141%
DNA-(APURINIC OR APYRIMIDINIC SITE) LYASE ACTIVITY	1	0.762825	0.998789	0.478261	1	1	20079	tags=100%, list=24%, signal=131%
NAD OR NADH BINDING	29	0.512299	0.998539	0.5	1	1	37818	tags=83%, list=45%, signal=150%
GLUTAMINYL-TRNA AMINOACYLATION	1	0.765813	0.99846	0.574074	1	1	19826	tags=100%, list=23%, signal=131%
HYDROGEN ION TRANSMEMBRANE TRANSPORTER ACTIVITY	11	0.557783	0.997905	0.47	1	1	34235	tags=82%, list=40%, signal=137%
REGULATION OF PROTEIN METABOLIC PROCESS	42	0.506889	0.997471	0.45	1	1	36013	tags=81%, list=43%, signal=141%
INTERMEDIATE FILAMENT	21	0.528099	0.997449	0.52	1	1	33514	tags=62%, list=40%, signal=102%
VOLTAGE-GATED SODIUM CHANNEL ACTIVITY	8	0.58477	0.996966	0.454545	1	1	29551	tags=63%, list=35%, signal=96%
PROTEIN MODIFICATION PROCESS	178	0.481416	0.996446	0.52	1	1	36754	tags=63%, list=43%, signal=112%
LARGE RIBOSOMAL SUBUNIT	10	0.545269	0.996205	0.41	1	1	38501	tags=90%, list=45%, signal=165%
MALONYL-COA DECARBOXYLASE ACTIVITY	2	0.675695	0.995925	0.472973	1	1	27456	tags=100%, list=32%, signal=148%
TRNA BINDING	9	0.572232	0.99555	0.464646	1	1	30974	tags=89%, list=37%, signal=140%
DYNACTIN COMPLEX	4	0.628248	0.995433	0.488889	1	1	31474	tags=100%, list=37%, signal=159%
SYNAPTIC VESICLE	43	0.501838	0.995413	0.51	1	1	21307	tags=44%, list=25%, signal=59%
THREONINE-TYPE ENDOPEPTIDASE ACTIVITY	16	0.534627	0.994885	0.45	1	1	39406	tags=100%, list=47%, signal=187%
FRUCTOSE 2,6-BISPHOSPHATE METABOLIC PROCESS	6	0.588054	0.994639	0.474747	1	1	28264	tags=83%, list=33%, signal=125%
DIACYLGLYCEROL O-ACYLTRANSFERASE ACTIVITY	4	0.655854	0.99429	0.51087	1	1	29135	tags=50%, list=34%, signal=76%
NAD+ NUCLEOSIDASE ACTIVITY	1	0.728865	0.994012	0.448276	1	1	22954	tags=100%, list=27%, signal=137%
SUPEROXIDE DISMUTASE ACTIVITY	5	0.625622	0.99394	0.515789	1	1	31697	tags=100%, list=37%, signal=160%
RIBONUCLEASE ACTIVITY	12	0.555612	0.993265	0.474747	1	1	26815	tags=42%, list=32%, signal=61%
MEMBRANE	1782	0.458713	0.992725	0.69	1	1	34652	tags=52%, list=41%, signal=86%
ACTIN FILAMENT POLYMERIZATION	1	0.736141	0.992478	0.45098	1	1	22338	tags=100%, list=26%, signal=136%
TRANSPORT	944	0.46041	0.992398	0.64	1	1	40071	tags=62%, list=47%, signal=117%
ISOPENTENYL-DIPHOSPHATE DELTA-ISOMERASE ACTIVITY	1	0.75119	0.992023	0.543478	1	1	21064	tags=100%, list=25%, signal=133%
ACTIN POLYMERIZATION OR DEPOLYMERIZATION	5	0.620448	0.991417	0.489362	1	1	26437	tags=80%, list=31%, signal=116%
PIGMENTATION	2	0.682924	0.990492	0.485294	1	1	26843	tags=50%, list=32%, signal=73%
PROTEIN TYROSINE KINASE ACTIVITY	188	0.472211	0.990436	0.59	1	1	33592	tags=47%, list=40%, signal=78%
MANNOSE BINDING	4	0.642698	0.990349	0.5	1	1	22105	tags=75%, list=26%, signal=101%
CELLULAR ALDEHYDE METABOLIC PROCESS	2	0.719093	0.990334	0.52	1	1	23782	tags=100%, list=28%, signal=139%
FLAGELLUM	38	0.50212	0.989801	0.51	1	1	39634	tags=84%, list=47%, signal=158%
SPERMINE BIOSYNTHETIC PROCESS	1	0.779941	0.989709	0.607143	1	1	18630	tags=100%, list=22%, signal=128%
DNA DAMAGE RESPONSE, SIGNAL TRANSDUCTION	2	0.677574	0.989645	0.513158	1	1	10406	tags=50%, list=12%, signal=57%
ISOCITRATE DEHYDROGENASE (NAD+) ACTIVITY	4	0.653126	0.989045	0.608696	1	1	29367	tags=75%, list=35%, signal=115%
CALCIUM CHANNEL ACTIVITY	35	0.506709	0.988083	0.51	1	1	40001	tags=69%, list=47%, signal=130%
SODIUM-DEPENDENT PHOSPHATE TRANSMEMBRANE TRANSPORTER ACTIVITY	1	0.747552	0.987915	0.462963	1	1	21372	tags=100%, list=25%, signal=134%
AMINO ACID BINDING	5	0.596126	0.987497	0.505376	1	1	14991	tags=40%, list=18%, signal=49%
PROTON-TRANSPORTING ATPASE ACTIVITY, ROTATIONAL MECHANISM	24	0.507835	0.987485	0.46	1	1	38316	tags=88%, list=45%, signal=160%
COENZYME BINDING	31	0.499629	0.987177	0.51	1	1	38938	tags=84%, list=46%, signal=155%
ENDORIBONUCLEASE ACTIVITY, PRODUCING 5'-PHOSPHOMONOESTERS	5	0.596146	0.987166	0.516129	1	1	27789	tags=60%, list=33%, signal=89%
LOCOMOTION	6	0.591337	0.986691	0.484211	1	1	34599	tags=83%, list=41%, signal=141%
BASE-EXCISION REPAIR	14	0.543708	0.986303	0.51	1	1	33041	tags=79%, list=39%, signal=129%
ANION TRANSMEMBRANE TRANSPORTER ACTIVITY	8	0.579821	0.98603	0.464646	1	1	35575	tags=88%, list=42%, signal=151%
PEPTIDYL-GLUTAMIC ACID CARBOXYLATION	2	0.684637	0.985972	0.466667	1	1	26699	tags=100%, list=32%, signal=146%
ARF GUANYL-NUCLEOTIDE EXCHANGE FACTOR ACTIVITY	14	0.523756	0.985374	0.49	1	1	28045	tags=43%, list=33%, signal=64%
HYDROLASE ACTIVITY, ACTING ON ESTER BONDS	27	0.520619	0.985363	0.53	1	1	35310	tags=59%, list=42%, signal=102%
MICROTUBULE BINDING	6	0.589954	0.985116	0.494505	1	1	34717	tags=100%, list=41%, signal=170%
CALCIUM ION TRANSMEMBRANE TRANSPORTER ACTIVITY	6	0.605104	0.98509	0.510204	1	1	28840	tags=67%, list=34%, signal=101%
GALACTOSE METABOLIC PROCESS	4	0.615503	0.984832	0.494505	1	1	32553	tags=100%, list=38%, signal=162%
GALACTOSYLTRANSFERASE ACTIVITY	25	0.51688	0.984725	0.51	1	1	30407	tags=52%, list=36%, signal=81%
NAD+ KINASE ACTIVITY	1	0.739638	0.984052	0.553571	1	1	22042	tags=100%, list=26%, signal=135%
TRANSPORTER ACTIVITY	290	0.464689	0.983598	0.62	1	1	23065	tags=40%, list=27%, signal=54%
1-AMINOCYCLOPROPANE-1-CARBOXYLATE OXIDASE ACTIVITY	1	0.746985	0.983559	0.543478	1	1	21420	tags=100%, list=25%, signal=134%
OXIDATION REDUCTION	330	0.460529	0.983486	0.63	1	1	40075	tags=72%, list=47%, signal=137%
PEROXISOME MATRIX TARGETING SIGNAL-2 BINDING	1	0.74956	0.983307	0.509804	1	1	21202	tags=100%, list=25%, signal=133%
IRON-SULFUR CLUSTER ASSEMBLY	7	0.574475	0.983101	0.52	1	1	36028	tags=100%, list=43%, signal=174%
DICARBOXYLIC ACID TRANSPORT	11	0.562267	0.98212	0.464646	1	1	31136	tags=73%, list=37%, signal=115%
RNA POLYADENYLATION	9	0.572804	0.981612	0.484849	1	1	17031	tags=44%, list=20%, signal=56%
DNA CLAMP LOADER ACTIVITY	8	0.567972	0.981497	0.5	1	1	36579	tags=100%, list=43%, signal=176%
CILIARY ROOTLET	7	0.580964	0.981397	0.515464	1	1	22714	tags=57%, list=27%, signal=78%
ACUTE-PHASE RESPONSE	1	0.691445	0.980963	0.488372	1	1	26122	tags=100%, list=31%, signal=145%
DNA (CYTOSINE-5-)-METHYLTRANSFERASE ACTIVITY	4	0.626039	0.980044	0.494382	1	1	31660	tags=75%, list=37%, signal=120%
PROTEIN HOMODIMERIZATION ACTIVITY	9	0.565135	0.979705	0.53	1	1	16745	tags=44%, list=20%, signal=55%
UBIQUITIN-DEPENDENT PROTEIN CATABOLIC PROCESS	114	0.473193	0.979219	0.67	1	1	40452	tags=70%, list=48%, signal=134%
OXYGEN TRANSPORTER ACTIVITY	6	0.582012	0.978908	0.484211	1	1	31909	tags=67%, list=38%, signal=107%
NAD+ ADP-RIBOSYLTRANSFERASE ACTIVITY	27	0.504204	0.978797	0.53	1	1	28479	tags=56%, list=34%, signal=84%
CELL WALL MACROMOLECULE CATABOLIC PROCESS	4	0.637228	0.978749	0.483871	1	1	2803	tags=25%, list=3%, signal=26%
VISUAL PERCEPTION	13	0.543777	0.978666	0.54	1	1	34809	tags=62%, list=41%, signal=104%
MAGNESIUM ION BINDING	55	0.488979	0.978076	0.54	1	1	37894	tags=65%, list=45%, signal=118%
ARF GTPASE ACTIVATOR ACTIVITY	42	0.49188	0.97792	0.56	1	1	33717	tags=36%, list=40%, signal=59%
OLIGOSACCHARYLTRANSFERASE COMPLEX	2	0.661225	0.977872	0.514286	1	1	28681	tags=100%, list=34%, signal=151%
5S RRNA BINDING	1	0.73587	0.977829	0.518518	1	1	22361	tags=100%, list=26%, signal=136%
FIBROBLAST GROWTH FACTOR BINDING	3	0.653685	0.977807	0.505618	1	1	29320	tags=100%, list=35%, signal=153%
ANTIOXIDANT ACTIVITY	7	0.597048	0.977468	0.484536	1	1	27514	tags=86%, list=32%, signal=127%
ENDOPLASMIC RETICULUM	48	0.489685	0.977456	0.54	1	1	32761	tags=63%, list=39%, signal=102%
EXOCYST	9	0.550814	0.977408	0.53	1	1	38030	tags=78%, list=45%, signal=141%
ALDEHYDE DEHYDROGENASE [NAD(P)+] ACTIVITY	2	0.719093	0.977286	0.5	1	1	23782	tags=100%, list=28%, signal=139%
REGULATION OF ARF GTPASE ACTIVITY	42	0.49188	0.977013	0.57	1	1	33717	tags=36%, list=40%, signal=59%
MANGANESE ION BINDING	35	0.505411	0.976911	0.56	1	1	34560	tags=69%, list=41%, signal=116%
L-CYSTEINE METABOLIC PROCESS	1	0.694244	0.976894	0.509434	1	1	25885	tags=100%, list=31%, signal=144%
MITOCHONDRIAL INNER MEMBRANE	65	0.485168	0.976856	0.6	1	1	37656	tags=71%, list=44%, signal=127%
DUTP METABOLIC PROCESS	3	0.671675	0.976694	0.494382	1	1	18285	tags=33%, list=22%, signal=43%
NUCLEOTIDE BIOSYNTHETIC PROCESS	5	0.609155	0.976597	0.505376	1	1	33091	tags=100%, list=39%, signal=164%
CHROMATIN ASSEMBLY OR DISASSEMBLY	40	0.493261	0.976407	0.58	1	1	39703	tags=52%, list=47%, signal=99%
6-PHOSPHOFRUCTO-2-KINASE ACTIVITY	6	0.588054	0.976292	0.515151	1	1	28264	tags=83%, list=33%, signal=125%
MALE MEIOSIS I	1	0.737275	0.976282	0.519231	1	1	22242	tags=100%, list=26%, signal=136%
MICROTUBULE	118	0.472491	0.975733	0.62	1	1	33831	tags=56%, list=40%, signal=93%
FRUCTOSE METABOLIC PROCESS	6	0.588054	0.975703	0.50505	1	1	28264	tags=83%, list=33%, signal=125%
DIHYDROPYRIMIDINE DEHYDROGENASE (NADP+) ACTIVITY	1	0.737937	0.975603	0.6	1	1	22186	tags=100%, list=26%, signal=136%
PROTON-TRANSPORTING ATP SYNTHASE COMPLEX, COUPLING FACTOR F(O)	2	0.694286	0.975542	0.521739	1	1	6656	tags=50%, list=8%, signal=54%
CHITIN BINDING	12	0.549841	0.975447	0.53	1	1	29082	tags=50%, list=34%, signal=76%
ADENOSYLMETHIONINE DECARBOXYLASE ACTIVITY	2	0.672458	0.975291	0.478873	1	1	27730	tags=100%, list=33%, signal=149%
ESTABLISHMENT OF MITOTIC SPINDLE LOCALIZATION	1	0.777177	0.975245	0.595238	1	1	18864	tags=100%, list=22%, signal=129%
SIGNAL RECOGNITION PARTICLE	10	0.568588	0.975217	0.57	1	1	36528	tags=100%, list=43%, signal=176%
VOLTAGE-GATED SODIUM CHANNEL COMPLEX	8	0.58477	0.974932	0.575758	1	1	29551	tags=63%, list=35%, signal=96%
POSITIVE REGULATION OF DNA DAMAGE RESPONSE, SIGNAL TRANSDUCTION BY P53 CLASS MEDIATOR	1	0.736342	0.974698	0.555556	1	1	22321	tags=100%, list=26%, signal=136%
RIBONUCLEASE MRP COMPLEX	1	0.683259	0.974617	0.431373	1	1	26815	tags=100%, list=32%, signal=146%
MANNOSYL-OLIGOSACCHARIDE 1,2-ALPHA-MANNOSIDASE ACTIVITY	10	0.542572	0.974247	0.530612	1	1	34459	tags=70%, list=41%, signal=118%
INTEGRAL TO ENDOPLASMIC RETICULUM MEMBRANE	9	0.552225	0.97362	0.540816	1	1	30325	tags=78%, list=36%, signal=121%
SPECIFIC TRANSCRIPTIONAL REPRESSOR ACTIVITY	2	0.681133	0.973498	0.555556	1	1	7462	tags=50%, list=9%, signal=55%
TRANSCRIPTION FACTOR BINDING	40	0.488282	0.973475	0.59	1	1	31785	tags=60%, list=38%, signal=96%
ESTRADIOL 17-BETA-DEHYDROGENASE ACTIVITY	12	0.544012	0.973072	0.555556	1	1	36506	tags=75%, list=43%, signal=132%
L-MALATE DEHYDROGENASE ACTIVITY	2	0.687141	0.972372	0.534247	1	1	26487	tags=100%, list=31%, signal=146%
DIACYLGLYCEROL BIOSYNTHETIC PROCESS	2	0.670651	0.97231	0.527778	1	1	27883	tags=100%, list=33%, signal=149%
PEPTIDYL-LYSINE MODIFICATION TO HYPUSINE	1	0.738114	0.972063	0.462963	1	1	22171	tags=100%, list=26%, signal=135%
ESTROGEN BIOSYNTHETIC PROCESS	12	0.544012	0.972059	0.5	1	1	36506	tags=75%, list=43%, signal=132%
OXIDOREDUCTASE ACTIVITY	627	0.455862	0.971989	0.83	1	1	40075	tags=70%, list=47%, signal=133%
OLFACTORY RECEPTOR ACTIVITY	2	0.695055	0.971849	0.554054	1	1	25816	tags=50%, list=30%, signal=72%
METAL ION BINDING	950	0.451491	0.971784	0.92	1	1	40090	tags=62%, list=47%, signal=117%
DNA-DIRECTED RNA POLYMERASE I COMPLEX	2	0.677845	0.971051	0.558824	1	1	27273	tags=50%, list=32%, signal=74%
TRANSLATION	202	0.46243	0.970993	0.72	1	1	39645	tags=78%, list=47%, signal=147%
REGULATION OF CELL GROWTH	1	0.733944	0.970807	0.553191	1	1	22524	tags=100%, list=27%, signal=136%
REGULATION OF RNA METABOLIC PROCESS	1	0.737736	0.970771	0.561404	1	1	22203	tags=100%, list=26%, signal=136%
SEX DIFFERENTIATION	9	0.547178	0.970493	0.56	1	1	28740	tags=56%, list=34%, signal=84%
GLYCOGEN METABOLIC PROCESS	7	0.571203	0.970352	0.474747	1	1	22707	tags=71%, list=27%, signal=98%
NUCLEUS	1062	0.450231	0.969769	0.87	1	1	39719	tags=64%, list=47%, signal=120%
REGULATION OF MITOTIC METAPHASE/ANAPHASE TRANSITION	9	0.563148	0.96934	0.525253	1	1	24974	tags=44%, list=29%, signal=63%
DNA INTEGRATION	350	0.458402	0.969274	0.75	1	1	24331	tags=16%, list=29%, signal=23%
PYRUVATE DEHYDROGENASE COMPLEX	1	0.691822	0.968304	0.5	1	1	26090	tags=100%, list=31%, signal=145%
TRICARBOXYLIC ACID CYCLE	18	0.519867	0.968287	0.58	1	1	31600	tags=61%, list=37%, signal=97%
SERYL-TRNA AMINOACYLATION	3	0.676896	0.968267	0.522727	1	1	27355	tags=100%, list=32%, signal=148%
ANAPHASE-PROMOTING COMPLEX	9	0.563148	0.968232	0.585859	1	1	24974	tags=44%, list=29%, signal=63%
ACTIVATION OF PROTEIN KINASE C ACTIVITY BY G-PROTEIN COUPLED RECEPTOR PROTEIN SIGNALING PATHWAY	18	0.513103	0.96822	0.54	1	1	15948	tags=28%, list=19%, signal=34%
CHROMOSOME	79	0.472986	0.967654	0.63	1	1	36420	tags=62%, list=43%, signal=109%
AMINOPEPTIDASE ACTIVITY	18	0.520774	0.967449	0.63	1	1	37573	tags=78%, list=44%, signal=140%
GUANYL NUCLEOTIDE BINDING	7	0.566074	0.967074	0.571429	1	1	30328	tags=86%, list=36%, signal=134%
POSITIVE REGULATION OF CATALYTIC ACTIVITY	1	0.766262	0.966969	0.574074	1	1	19788	tags=100%, list=23%, signal=131%
CELL DIFFERENTIATION	15	0.541271	0.966608	0.58	1	1	22750	tags=33%, list=27%, signal=46%
POLYNUCLEOTIDE ADENYLYLTRANSFERASE ACTIVITY	9	0.572804	0.96613	0.55102	1	1	17031	tags=44%, list=20%, signal=56%
PYRIMIDINE BASE CATABOLIC PROCESS	1	0.737937	0.966081	0.590909	1	1	22186	tags=100%, list=26%, signal=136%
LIGASE ACTIVITY	98	0.469308	0.965565	0.68	1	1	39225	tags=72%, list=46%, signal=135%
MITOTIC CELL CYCLE SPINDLE ASSEMBLY CHECKPOINT	2	0.680089	0.96553	0.527778	1	1	27083	tags=50%, list=32%, signal=74%
NEUROGENESIS	2	0.669057	0.965505	0.564516	1	1	28018	tags=100%, list=33%, signal=149%
CATION TRANSPORT	43	0.491182	0.965498	0.64	1	1	38670	tags=72%, list=46%, signal=133%
INOSITOL TETRAKISPHOSPHATE 1-KINASE ACTIVITY	1	0.68594	0.965419	0.518518	1	1	26588	tags=100%, list=31%, signal=146%
RIBONUCLEASE INHIBITOR ACTIVITY	1	0.737736	0.964828	0.603448	1	1	22203	tags=100%, list=26%, signal=136%
PROTEIN COMPLEX BINDING	3	0.630568	0.964611	0.539474	1	1	31276	tags=67%, list=37%, signal=106%
EARLY ENDOSOME	2	0.702946	0.964547	0.597222	1	1	25148	tags=50%, list=30%, signal=71%
POSITIVE REGULATION OF SMOOTH MUSCLE CELL PROLIFERATION	1	0.731275	0.963684	0.490566	1	1	22750	tags=100%, list=27%, signal=137%
MRNA PROCESSING	23	0.508298	0.963562	0.55	1	1	38666	tags=83%, list=46%, signal=152%
HOMOSERINE O-ACETYLTRANSFERASE ACTIVITY	1	0.759305	0.962732	0.607843	1	1	20377	tags=100%, list=24%, signal=132%
SIGNAL PEPTIDE PROCESSING	4	0.603631	0.962562	0.545455	1	1	33558	tags=100%, list=40%, signal=166%
HYDROGEN ION TRANSPORTING ATP SYNTHASE ACTIVITY, ROTATIONAL MECHANISM	18	0.513623	0.962525	0.57	1	1	36548	tags=83%, list=43%, signal=147%
OXYGEN TRANSPORT	6	0.582012	0.962418	0.526316	1	1	31909	tags=67%, list=38%, signal=107%
BETA-GALACTOSIDASE COMPLEX	17	0.517929	0.961624	0.58	1	1	8894	tags=18%, list=11%, signal=20%
PROTEIN AMINO ACID N-LINKED GLYCOSYLATION VIA ASPARAGINE	2	0.686799	0.961229	0.532468	1	1	26516	tags=100%, list=31%, signal=146%
PHOSPHATIDYLINOSITOL METABOLIC PROCESS	8	0.553159	0.961008	0.555556	1	1	37833	tags=100%, list=45%, signal=181%
BETA-GALACTOSIDASE ACTIVITY	17	0.517929	0.960805	0.62	1	1	8894	tags=18%, list=11%, signal=20%
DNA-DEPENDENT ATPASE ACTIVITY	7	0.576128	0.960695	0.525253	1	1	35888	tags=100%, list=42%, signal=174%
MACROMOLECULE BIOSYNTHETIC PROCESS	1	0.754604	0.960636	0.6	1	1	20775	tags=100%, list=25%, signal=133%
TRANSFERASE ACTIVITY, TRANSFERRING GLYCOSYL GROUPS	89	0.475379	0.960115	0.67	1	1	34560	tags=67%, list=41%, signal=114%
POTASSIUM ION TRANSPORT	149	0.458806	0.95996	0.69	1	1	40041	tags=60%, list=47%, signal=114%
PARANODE REGION OF AXON	2	0.6885	0.959958	0.539474	1	1	26372	tags=100%, list=31%, signal=145%
CHROMATIN BINDING	41	0.489259	0.959358	0.65	1	1	39703	tags=51%, list=47%, signal=96%
ACYLTRANSFERASE ACTIVITY	68	0.472452	0.95897	0.68	1	1	30891	tags=53%, list=36%, signal=83%
ZINC ION BINDING	1834	0.443832	0.958802	0.99	1	1	40099	tags=54%, list=47%, signal=101%
CENTROSOME	4	0.649322	0.958723	0.593023	1	1	29689	tags=75%, list=35%, signal=116%
NEURAL TUBE CLOSURE	6	0.572576	0.958429	0.556701	1	1	29689	tags=67%, list=35%, signal=103%
NEURAL CREST CELL DEVELOPMENT	1	0.682928	0.958153	0.470588	1	1	26843	tags=100%, list=32%, signal=146%
NUCLEOLUS	11	0.545322	0.958049	0.530612	1	1	38496	tags=82%, list=45%, signal=150%
PARAXIAL MESODERM MORPHOGENESIS	2	0.666595	0.957994	0.550725	1	1	14678	tags=50%, list=17%, signal=60%
PEROXIDASE ACTIVITY	28	0.498343	0.957987	0.58	1	1	36593	tags=64%, list=43%, signal=113%
TRNA 3'-TRAILER CLEAVAGE	2	0.671762	0.957859	0.605634	1	1	27789	tags=100%, list=33%, signal=149%
TRNA-INTRON ENDONUCLEASE COMPLEX	2	0.674065	0.957696	0.539474	1	1	27594	tags=100%, list=33%, signal=148%
THIAMIN PYROPHOSPHATE BINDING	11	0.540631	0.957249	0.545455	1	1	37346	tags=64%, list=44%, signal=114%
GAMMA-GLUTAMYL CARBOXYLASE ACTIVITY	2	0.684637	0.957027	0.567568	1	1	26699	tags=100%, list=32%, signal=146%
NODE OF RANVIER	2	0.6885	0.956769	0.5	1	1	26372	tags=100%, list=31%, signal=145%
INOSITOL TRISPHOSPHATE METABOLIC PROCESS	1	0.68594	0.956545	0.489362	1	1	26588	tags=100%, list=31%, signal=146%
HEME BINDING	143	0.4631	0.956186	0.72	1	1	34833	tags=55%, list=41%, signal=93%
REGULATION OF CELL SHAPE	1	0.721435	0.956042	0.590909	1	1	23583	tags=100%, list=28%, signal=139%
REGULATION OF TRANSCRIPTION	263	0.454628	0.955864	0.82	1	1	35991	tags=55%, list=43%, signal=95%
VOLTAGE-GATED POTASSIUM CHANNEL COMPLEX	77	0.468561	0.955823	0.7	1	1	19964	tags=30%, list=24%, signal=39%
PROTON TRANSPORT	23	0.518361	0.955667	0.64	1	1	39138	tags=91%, list=46%, signal=170%
CATALYTIC ACTIVITY	1134	0.443617	0.954827	0.98	1	1	39929	tags=67%, list=47%, signal=125%
POSITIVE REGULATION OF EPITHELIAL CELL PROLIFERATION	2	0.663139	0.954373	0.594595	1	1	28518	tags=50%, list=34%, signal=75%
NEGATIVE REGULATION OF STRIATED MUSCLE TISSUE DEVELOPMENT	1	0.689578	0.95428	0.557692	1	1	26280	tags=100%, list=31%, signal=145%
REGULATION OF NITROGEN UTILIZATION	2	0.690766	0.95421	0.561644	1	1	17195	tags=50%, list=20%, signal=63%
REGULATION OF TRANSCRIPTION, DNA-DEPENDENT	483	0.447559	0.95393	0.91	1	1	39596	tags=62%, list=47%, signal=116%
BINDING	1233	0.441481	0.953795	0.98	1	1	40107	tags=62%, list=47%, signal=116%
MICROSOME	11	0.554055	0.953733	0.56	1	1	33558	tags=73%, list=40%, signal=120%
ADVANCED GLYCATION END-PRODUCT RECEPTOR ACTIVITY	1	0.731275	0.953716	0.595745	1	1	22750	tags=100%, list=27%, signal=137%
DOUBLE-STRAND BREAK REPAIR VIA NONHOMOLOGOUS END JOINING	4	0.609408	0.953405	0.574713	1	1	33069	tags=100%, list=39%, signal=164%
TRYPTOPHAN-TRNA LIGASE ACTIVITY	2	0.675896	0.95329	0.484849	1	1	27439	tags=100%, list=32%, signal=148%
TRANSFERASE ACTIVITY, TRANSFERRING PHOSPHORUS-CONTAINING GROUPS	10	0.551885	0.953148	0.51	1	1	27154	tags=50%, list=32%, signal=74%
NUCLEOSIDE-TRIPHOSPHATASE ACTIVITY	332	0.451205	0.952671	0.88	1	1	39997	tags=58%, list=47%, signal=110%
CALMODULIN BINDING	14	0.513141	0.952487	0.57	1	1	22707	tags=57%, list=27%, signal=78%
PROTEIN DIMERIZATION ACTIVITY	86	0.466339	0.952381	0.75	1	1	39503	tags=62%, list=47%, signal=115%
PHOSPHATIDYLINOSITOL N-ACETYLGLUCOSAMINYLTRANSFERASE ACTIVITY	1	0.690228	0.952265	0.489796	1	1	26225	tags=100%, list=31%, signal=145%
IRON ION BINDING	226	0.452355	0.952248	0.84	1	1	36414	tags=64%, list=43%, signal=112%
FASCIA ADHERENS	1	0.741351	0.95205	0.653846	1	1	21897	tags=100%, list=26%, signal=135%
PROTEIN DOMAIN SPECIFIC BINDING	11	0.538609	0.952015	0.585859	1	1	34422	tags=82%, list=41%, signal=138%
NOTCH SIGNALING PATHWAY	12	0.521987	0.951528	0.6	1	1	36491	tags=58%, list=43%, signal=103%
HYDROLASE ACTIVITY	979	0.441036	0.951498	0.97	1	1	40072	tags=61%, list=47%, signal=115%
PROTEIN BINDING	1913	0.43983	0.951367	1	1	1	40090	tags=60%, list=47%, signal=112%
THYMIDYLATE SYNTHASE ACTIVITY	1	0.686554	0.950969	0.604651	1	1	26536	tags=100%, list=31%, signal=146%
ATP BINDING	1780	0.439783	0.950509	1	1	1	40090	tags=59%, list=47%, signal=110%
PROTEIN DISULFIDE OXIDOREDUCTASE ACTIVITY	24	0.496628	0.950439	0.63	1	1	39880	tags=79%, list=47%, signal=150%
REGULATION OF DEVELOPMENTAL PROCESS	6	0.568975	0.950072	0.5	1	1	36491	tags=67%, list=43%, signal=117%
SPERMIDINE BIOSYNTHETIC PROCESS	2	0.672458	0.949552	0.528571	1	1	27730	tags=100%, list=33%, signal=149%
ACTIN FILAMENT ORGANIZATION	3	0.604929	0.949453	0.566265	1	1	23583	tags=67%, list=28%, signal=92%
ANION TRANSPORT	13	0.533783	0.949359	0.6	1	1	35575	tags=85%, list=42%, signal=146%
DEPHOSPHORYLATION	86	0.464045	0.949146	0.68	1	1	37832	tags=59%, list=45%, signal=107%
PEPTIDYLGLYCINE MONOOXYGENASE ACTIVITY	7	0.566136	0.94909	0.56	1	1	27489	tags=57%, list=32%, signal=85%
CYTOPLASMIC MICROTUBULE	2	0.655898	0.948978	0.528571	1	1	29132	tags=100%, list=34%, signal=152%
FERTILIZATION	3	0.625902	0.94863	0.481482	1	1	31671	tags=67%, list=37%, signal=107%
PROTEIN UBIQUITINATION	19	0.501709	0.94848	0.55	1	1	33521	tags=63%, list=40%, signal=105%
GLUTAMATE 5-KINASE ACTIVITY	1	0.68705	0.948396	0.511111	1	1	26494	tags=100%, list=31%, signal=146%
HYDROXYMETHYL-, FORMYL- AND RELATED TRANSFERASE ACTIVITY	4	0.590968	0.948389	0.550562	1	1	34628	tags=50%, list=41%, signal=85%
METABOLIC PROCESS	902	0.442139	0.948146	0.99	1	1	39917	tags=68%, list=47%, signal=127%
INTEGRAL TO GOLGI MEMBRANE	4	0.618751	0.948095	0.566667	1	1	32278	tags=100%, list=38%, signal=162%
UNFOLDED PROTEIN BINDING	75	0.465012	0.947752	0.78	1	1	42507	tags=83%, list=50%, signal=166%
UBIQUITIN THIOLESTERASE ACTIVITY	73	0.462319	0.947682	0.66	1	1	40452	tags=63%, list=48%, signal=121%
METHYLTRANSFERASE ACTIVITY	126	0.456595	0.94768	0.74	1	1	38533	tags=69%, list=46%, signal=127%
GOLGI VESICLE TRANSPORT	3	0.628666	0.947611	0.541176	1	1	31438	tags=100%, list=37%, signal=159%
EUKARYOTIC TRANSLATION INITIATION FACTOR 2 COMPLEX	2	0.630407	0.947547	0.594203	1	1	31290	tags=100%, list=37%, signal=159%
ALPHA-1,6-MANNOSYLGLYCOPROTEIN 2-BETA-N-ACETYLGLUCOSAMINYLTRANSFERASE ACTIVITY	2	0.654535	0.947459	0.565217	1	1	12871	tags=50%, list=15%, signal=59%
ACIREDUCTONE SYNTHASE ACTIVITY	1	0.735681	0.947204	0.653846	1	1	22377	tags=100%, list=26%, signal=136%
PHOSPHOLIPID METABOLIC PROCESS	5	0.580435	0.946882	0.515464	1	1	31400	tags=80%, list=37%, signal=127%
THYROXINE 5'-DEIODINASE ACTIVITY	6	0.581075	0.946838	0.578947	1	1	22275	tags=50%, list=26%, signal=68%
ENDOPLASMIC RETICULUM LUMEN	3	0.611609	0.94677	0.595238	1	1	32882	tags=100%, list=39%, signal=163%
PHOSPHORIC DIESTER HYDROLASE ACTIVITY	1	0.752041	0.946466	0.6	1	1	20992	tags=100%, list=25%, signal=133%
CYSTEINE DIOXYGENASE ACTIVITY	1	0.694244	0.946421	0.525424	1	1	25885	tags=100%, list=31%, signal=144%
TRANSCRIPTION FACTOR TFIIA COMPLEX	2	0.690614	0.946303	0.611111	1	1	26193	tags=100%, list=31%, signal=145%
D-ALANINE-D-ALANINE LIGASE ACTIVITY	2	0.677054	0.946302	0.561644	1	1	27341	tags=100%, list=32%, signal=148%
PYROGLUTAMYL-PEPTIDASE I ACTIVITY	1	0.742154	0.946289	0.639344	1	1	21829	tags=100%, list=26%, signal=135%
OXOGLUTARATE DEHYDROGENASE (SUCCINYL-TRANSFERRING) ACTIVITY	6	0.578461	0.945763	0.625	1	1	35688	tags=67%, list=42%, signal=115%
REGULATION OF ARF PROTEIN SIGNAL TRANSDUCTION	14	0.523756	0.945717	0.61	1	1	28045	tags=43%, list=33%, signal=64%
PHOSPHOGLYCERATE KINASE ACTIVITY	1	0.74891	0.945484	0.648148	1	1	21257	tags=100%, list=25%, signal=134%
ER TO GOLGI VESICLE-MEDIATED TRANSPORT	16	0.512571	0.945306	0.61	1	1	32943	tags=75%, list=39%, signal=123%
GLYCYLPEPTIDE N-TETRADECANOYLTRANSFERASE ACTIVITY	3	0.635116	0.94527	0.538462	1	1	30891	tags=67%, list=36%, signal=105%
COTRANSLATIONAL PROTEIN TARGETING TO MEMBRANE	1	0.689673	0.945241	0.5625	1	1	26272	tags=100%, list=31%, signal=145%
MOTOR ACTIVITY	152	0.453797	0.94486	0.83	1	1	39603	tags=59%, list=47%, signal=110%
DIACYLGLYCEROL KINASE ACTIVITY	18	0.513103	0.944787	0.59	1	1	15948	tags=28%, list=19%, signal=34%
CHROMATIN REMODELING	5	0.595578	0.94475	0.62069	1	1	30840	tags=80%, list=36%, signal=126%
MITOCHONDRIAL MEMBRANE	5	0.595759	0.944688	0.554348	1	1	34225	tags=100%, list=40%, signal=168%
PEPTIDE METABOLIC PROCESS	7	0.566136	0.944661	0.597938	1	1	27489	tags=57%, list=32%, signal=85%
GLYCINE BIOSYNTHETIC PROCESS	2	0.65461	0.94464	0.549296	1	1	29241	tags=100%, list=35%, signal=153%
NUCLEAR PORE	46	0.478757	0.944473	0.7	1	1	40078	tags=72%, list=47%, signal=136%
EXODEOXYRIBONUCLEASE III ACTIVITY	2	0.653748	0.944105	0.585714	1	1	29314	tags=100%, list=35%, signal=153%
RIBOSOME BIOGENESIS	11	0.524499	0.943822	0.57	1	1	39607	tags=91%, list=47%, signal=171%
NITRATE ASSIMILATION	1	0.715128	0.943428	0.607843	1	1	24117	tags=100%, list=28%, signal=140%
PROTEIN AMINO ACID DEPHOSPHORYLATION	106	0.460027	0.943215	0.8	1	1	37832	tags=62%, list=45%, signal=112%
RIBONUCLEASE III ACTIVITY	4	0.596567	0.943123	0.617977	1	1	34155	tags=75%, list=40%, signal=126%
RACEMASE AND EPIMERASE ACTIVITY, ACTING ON CARBOHYDRATES AND DERIVATIVES	2	0.644062	0.942597	0.602564	1	1	30134	tags=100%, list=36%, signal=155%
DNA BINDING	1202	0.437973	0.941979	1	1	1	40121	tags=50%, list=47%, signal=94%
DAMAGED DNA BINDING	22	0.495594	0.94156	0.65	1	1	32636	tags=55%, list=39%, signal=89%
ATP-DEPENDENT DNA HELICASE ACTIVITY	26	0.486495	0.941501	0.69	1	1	35437	tags=54%, list=42%, signal=93%
CHROMATIN	47	0.47018	0.941251	0.67	1	1	39703	tags=51%, list=47%, signal=96%
PROTEIN METABOLIC PROCESS	46	0.473221	0.941167	0.72	1	1	36414	tags=72%, list=43%, signal=126%
DTMP BIOSYNTHETIC PROCESS	1	0.686554	0.941116	0.588235	1	1	26536	tags=100%, list=31%, signal=146%
TRANSFERASE ACTIVITY	773	0.437859	0.940913	1	1	1	43040	tags=69%, list=51%, signal=140%
STEAROYL-COA 9-DESATURASE ACTIVITY	2	0.64336	0.94076	0.523077	1	1	15445	tags=50%, list=18%, signal=61%
BETA-LACTAM ANTIBIOTIC CATABOLIC PROCESS	8	0.542715	0.940723	0.59596	1	1	32040	tags=75%, list=38%, signal=121%
ADULT WALKING BEHAVIOR	2	0.666564	0.940451	0.521739	1	1	28229	tags=100%, list=33%, signal=150%
2-ACYLGLYCEROL O-ACYLTRANSFERASE ACTIVITY	1	0.690618	0.940433	0.491525	1	1	26192	tags=100%, list=31%, signal=145%
TRNA PROCESSING	28	0.499811	0.940402	0.66	1	1	38940	tags=57%, list=46%, signal=106%
CHLORIDE TRANSPORT	18	0.505597	0.940292	0.71	1	1	19712	tags=33%, list=23%, signal=43%
HEAT SHOCK PROTEIN BINDING	67	0.466723	0.940285	0.72	1	1	41669	tags=69%, list=49%, signal=135%
3-OXO-5-ALPHA-STEROID 4-DEHYDROGENASE ACTIVITY	1	0.686968	0.940175	0.530612	1	1	26501	tags=100%, list=31%, signal=146%
TRANSCRIPTION FROM RNA POLYMERASE II PROMOTER	13	0.520792	0.940063	0.59	1	1	22490	tags=38%, list=27%, signal=52%
DIHYDROLIPOYLLYSINE-RESIDUE ACETYLTRANSFERASE ACTIVITY	1	0.691822	0.939954	0.5625	1	1	26090	tags=100%, list=31%, signal=145%
DNA REPLICATION FACTOR C COMPLEX	8	0.567972	0.939739	0.608247	1	1	36579	tags=100%, list=43%, signal=176%
DNA REPLICATION	69	0.460164	0.939273	0.73	1	1	40569	tags=72%, list=48%, signal=139%
RIBONUCLEOSIDE-DIPHOSPHATE REDUCTASE ACTIVITY	4	0.607197	0.939207	0.576087	1	1	21754	tags=75%, list=26%, signal=101%
G-PROTEIN COUPLED RECEPTOR PROTEIN SIGNALING PATHWAY	637	0.436424	0.939177	1	1	1	40289	tags=53%, list=48%, signal=101%
NUCLEOTIDYLTRANSFERASE ACTIVITY	70	0.466152	0.938917	0.78	1	1	40272	tags=66%, list=48%, signal=125%
RECEPTOR ACTIVITY	438	0.44121	0.938886	0.97	1	1	39382	tags=56%, list=47%, signal=104%
EXTRACELLULAR REGION	219	0.444581	0.938781	0.89	1	1	37175	tags=45%, list=44%, signal=80%
PHOSPHATASE ACTIVITY	91	0.460523	0.938713	0.8	1	1	39976	tags=64%, list=47%, signal=121%
PROTEIN FOLDING	118	0.457141	0.938463	0.8	1	1	42507	tags=81%, list=50%, signal=163%
EMBRYONIC DEVELOPMENT	3	0.631588	0.938343	0.541176	1	1	18102	tags=67%, list=21%, signal=85%
INTRACELLULAR	1243	0.43624	0.938223	1	1	1	40049	tags=62%, list=47%, signal=117%
MITOCHONDRIAL RIBOSOME	2	0.652909	0.93782	0.564103	1	1	29385	tags=100%, list=35%, signal=153%
SERINE-TYPE ENDOPEPTIDASE INHIBITOR ACTIVITY	32	0.478364	0.937687	0.7	1	1	37946	tags=59%, list=45%, signal=108%
LIPID DIGESTION	2	0.686456	0.937671	0.578947	1	1	26545	tags=100%, list=31%, signal=146%
CAMP-DEPENDENT PROTEIN KINASE REGULATOR ACTIVITY	15	0.507955	0.937569	0.68	1	1	39541	tags=93%, list=47%, signal=175%
CLUSTERING OF VOLTAGE-GATED SODIUM CHANNELS	2	0.6885	0.937549	0.533333	1	1	26372	tags=100%, list=31%, signal=145%
SERINE-TYPE PEPTIDASE ACTIVITY	36	0.486715	0.937036	0.71	1	1	38792	tags=78%, list=46%, signal=143%
PROLYL OLIGOPEPTIDASE ACTIVITY	9	0.539473	0.936788	0.62	1	1	33940	tags=78%, list=40%, signal=130%
SPERMATOGENESIS	6	0.564852	0.936705	0.628866	1	1	36840	tags=67%, list=44%, signal=118%
ENDORIBONUCLEASE ACTIVITY	2	0.679345	0.936679	0.591549	1	1	27147	tags=100%, list=32%, signal=147%
NEGATIVE REGULATION OF BIOSYNTHETIC PROCESS	2	0.675282	0.936655	0.635135	1	1	27491	tags=100%, list=32%, signal=148%
NUCLEIC ACID BINDING	1361	0.433695	0.936612	1	1	1	40099	tags=48%, list=47%, signal=89%
ELECTRON TRANSPORT CHAIN	4	0.608369	0.936434	0.645161	1	1	3547	tags=25%, list=4%, signal=26%
PYRUVATE METABOLIC PROCESS	1	0.691822	0.936186	0.543478	1	1	26090	tags=100%, list=31%, signal=145%
COPPER ION TRANSMEMBRANE TRANSPORTER ACTIVITY	7	0.557164	0.936141	0.632653	1	1	33711	tags=71%, list=40%, signal=119%
OXIDOREDUCTASE ACTIVITY, ACTING ON PAIRED DONORS, WITH INCORPORATION OR REDUCTION OF MOLECULAR OXYGEN, 2-OXOGLUTARATE AS ONE DONOR, AND INCORPORATION OF ONE ATOM EACH OF OXYGEN INTO BOTH DONORS	43	0.472765	0.935919	0.69	1	1	36414	tags=72%, list=43%, signal=126%
CERAMIDE METABOLIC PROCESS	4	0.611194	0.935315	0.616279	1	1	29510	tags=75%, list=35%, signal=115%
ISOMERASE ACTIVITY	68	0.465355	0.935009	0.8	1	1	39637	tags=75%, list=47%, signal=141%
ALPHA-L-FUCOSIDASE ACTIVITY	13	0.520915	0.934991	0.673469	1	1	26726	tags=62%, list=32%, signal=90%
ADENYLATE CYCLASE ACTIVITY	4	0.621539	0.934896	0.627907	1	1	32042	tags=100%, list=38%, signal=161%
TRNA-INTRON ENDONUCLEASE ACTIVITY	2	0.674065	0.934682	0.6	1	1	27594	tags=100%, list=33%, signal=148%
NEGATIVE REGULATION OF MULTICELLULAR ORGANISM GROWTH	1	0.666556	0.934639	0.545455	1	1	28229	tags=100%, list=33%, signal=150%
NUCLEOTIDE BINDING	1523	0.433673	0.93463	1	1	1	39945	tags=62%, list=47%, signal=114%
PEPTIDASE ACTIVITY	408	0.437298	0.934592	0.95	1	1	39985	tags=57%, list=47%, signal=107%
PROTEIN TYROSINE PHOSPHATASE ACTIVITY	91	0.460795	0.934575	0.71	1	1	37922	tags=62%, list=45%, signal=111%
CELLULAR CELL WALL ORGANIZATION	1	0.680483	0.934127	0.574468	1	1	27050	tags=100%, list=32%, signal=147%
TRANSFERASE ACTIVITY, TRANSFERRING HEXOSYL GROUPS	25	0.487995	0.933997	0.64	1	1	38320	tags=68%, list=45%, signal=124%
JAK-STAT CASCADE	1	0.731275	0.933913	0.653846	1	1	22750	tags=100%, list=27%, signal=137%
CELL PROLIFERATION	11	0.517996	0.932897	0.585859	1	1	39497	tags=82%, list=47%, signal=153%
VOLTAGE-GATED POTASSIUM CHANNEL ACTIVITY	111	0.453126	0.932887	0.82	1	1	40041	tags=58%, list=47%, signal=109%
CARBOHYDRATE METABOLIC PROCESS	165	0.438211	0.932336	0.91	1	1	30387	tags=47%, list=36%, signal=74%
CELL-CELL SIGNALING	9	0.535883	0.931794	0.63	1	1	39293	tags=67%, list=46%, signal=124%
PROTEIN AMINO ACID PHOSPHORYLATION	574	0.436315	0.931663	1	1	1	40056	tags=59%, list=47%, signal=110%
PHOSPHATIDYLINOSITOL PHOSPHATE KINASE ACTIVITY	8	0.553159	0.931448	0.636364	1	1	37833	tags=100%, list=45%, signal=181%
PROTEIN SECRETION	2	0.661922	0.931419	0.573333	1	1	28622	tags=100%, list=34%, signal=151%
HIPPOCAMPUS DEVELOPMENT	2	0.649319	0.930379	0.623377	1	1	29689	tags=100%, list=35%, signal=154%
SERINE-TYPE CARBOXYPEPTIDASE ACTIVITY	3	0.633096	0.930349	0.616279	1	1	31063	tags=100%, list=37%, signal=158%
RECEPTOR BINDING	108	0.445854	0.930129	0.89	1	1	19916	tags=29%, list=24%, signal=37%
PEPSIN A ACTIVITY	11	0.527626	0.929855	0.64	1	1	39995	tags=91%, list=47%, signal=172%
PYRIDOXAL KINASE ACTIVITY	1	0.666663	0.929822	0.577778	1	1	28220	tags=100%, list=33%, signal=150%
GLUTAMATE-5-SEMIALDEHYDE DEHYDROGENASE ACTIVITY	1	0.68705	0.929492	0.607143	1	1	26494	tags=100%, list=31%, signal=146%
ASPARAGINYL-TRNA AMINOACYLATION	1	0.682999	0.929223	0.604651	1	1	26837	tags=100%, list=32%, signal=146%
ALPHA1-ADRENERGIC RECEPTOR ACTIVITY	2	0.651231	0.929014	0.60274	1	1	6813	tags=50%, list=8%, signal=54%
UBIQUITIN LIGASE COMPLEX	16	0.512011	0.928668	0.68	1	1	33521	tags=69%, list=40%, signal=114%
DOPAMINE RECEPTOR ACTIVITY	4	0.601043	0.928642	0.55814	1	1	30962	tags=75%, list=37%, signal=118%
TRYPSIN ACTIVITY	1	0.691468	0.928288	0.566038	1	1	26120	tags=100%, list=31%, signal=145%
ANION EXCHANGER ACTIVITY	10	0.52216	0.92819	0.62	1	1	35575	tags=80%, list=42%, signal=138%
REGULATION OF CELL ADHESION	3	0.61653	0.927837	0.590909	1	1	15313	tags=33%, list=18%, signal=41%
RHODOPSIN-LIKE RECEPTOR ACTIVITY	547	0.43253	0.927654	0.99	1	1	40289	tags=53%, list=48%, signal=101%
NUCLEOLAR RIBONUCLEASE P COMPLEX	1	0.683259	0.927495	0.680851	1	1	26815	tags=100%, list=32%, signal=146%
SIGNALOSOME	6	0.564014	0.927466	0.56701	1	1	36913	tags=100%, list=44%, signal=177%
SUGAR BINDING	67	0.457749	0.9272	0.81	1	1	40107	tags=63%, list=47%, signal=119%
PROPRIOCEPTION	1	0.666556	0.927019	0.54386	1	1	28229	tags=100%, list=33%, signal=150%
CHROMOSOME SEGREGATION	2	0.626899	0.927003	0.605263	1	1	31586	tags=50%, list=37%, signal=80%
PROTEIN KINASE ACTIVITY	543	0.434279	0.926605	1	1	1	39914	tags=58%, list=47%, signal=110%
SIGNAL TRANSDUCER ACTIVITY	322	0.437051	0.926495	0.98	1	1	39147	tags=54%, list=46%, signal=101%
PROTEIN TRANSPORT	133	0.445924	0.925773	0.92	1	1	43952	tags=86%, list=52%, signal=180%
REGULATION OF MICROTUBULE-BASED PROCESS	2	0.669057	0.925318	0.630769	1	1	28018	tags=100%, list=33%, signal=149%
AXONEME	1	0.691102	0.92531	0.6	1	1	26151	tags=100%, list=31%, signal=145%
NUCLEOSIDE METABOLIC PROCESS	16	0.497731	0.924961	0.72	1	1	39562	tags=88%, list=47%, signal=164%
NUCLEOPLASM	2	0.623296	0.924838	0.608108	1	1	31891	tags=50%, list=38%, signal=80%
MICROTUBULE ORGANIZING CENTER	11	0.515186	0.924241	0.606061	1	1	41046	tags=73%, list=48%, signal=141%
BETA-LACTAMASE ACTIVITY	8	0.542715	0.924197	0.626263	1	1	32040	tags=75%, list=38%, signal=121%
OXIDOREDUCTASE ACTIVITY, ACTING ON THE CH-OH GROUP OF DONORS, NAD OR NADP AS ACCEPTOR	20	0.496943	0.924196	0.68	1	1	34457	tags=70%, list=41%, signal=118%
CALCIUM-DEPENDENT PHOSPHOLIPID BINDING	16	0.512027	0.923979	0.67	1	1	23123	tags=44%, list=27%, signal=60%
MICROTUBULE-BASED PROCESS	33	0.467152	0.923584	0.72	1	1	43794	tags=91%, list=52%, signal=188%
AUTOPHAGIC VACUOLE	1	0.687476	0.923456	0.648148	1	1	26458	tags=100%, list=31%, signal=145%
PROTEIN LOCALIZATION	24	0.492322	0.921748	0.75	1	1	16942	tags=33%, list=20%, signal=42%
METAL ION TRANSPORT	25	0.489772	0.921374	0.7	1	1	33568	tags=60%, list=40%, signal=99%
ANTI-APOPTOSIS	5	0.558416	0.921277	0.576087	1	1	21050	tags=40%, list=25%, signal=53%
TRYPTOPHANYL-TRNA AMINOACYLATION	2	0.675896	0.921272	0.619718	1	1	27439	tags=100%, list=32%, signal=148%
AROMATIC COMPOUND BIOSYNTHETIC PROCESS	1	0.671955	0.921094	0.666667	1	1	27772	tags=100%, list=33%, signal=149%
TRANSFERASE ACTIVITY, TRANSFERRING ACYL GROUPS OTHER THAN AMINO-ACYL GROUPS	11	0.52166	0.921035	0.616162	1	1	34542	tags=73%, list=41%, signal=123%
SIGNAL TRANSDUCTION	676	0.428924	0.920826	1	1	1	44029	tags=65%, list=52%, signal=134%
EYE PHOTORECEPTOR CELL DEVELOPMENT	1	0.691102	0.920565	0.649123	1	1	26151	tags=100%, list=31%, signal=145%
INTERKINETIC NUCLEAR MIGRATION	2	0.669057	0.920468	0.638889	1	1	28018	tags=100%, list=33%, signal=149%
2 IRON, 2 SULFUR CLUSTER BINDING	12	0.499347	0.92015	0.64	1	1	37807	tags=83%, list=45%, signal=151%
PEROXISOMAL MEMBRANE	8	0.549166	0.919898	0.659794	1	1	38170	tags=88%, list=45%, signal=159%
OXIDATIVE PHOSPHORYLATION	1	0.666556	0.919836	0.632653	1	1	28229	tags=100%, list=33%, signal=150%
CARBOXYPEPTIDASE A ACTIVITY	27	0.474992	0.919497	0.73	1	1	38811	tags=56%, list=46%, signal=103%
PEROXISOME ORGANIZATION	7	0.549171	0.919266	0.635417	1	1	38170	tags=100%, list=45%, signal=182%
SEC61 TRANSLOCON COMPLEX	1	0.689673	0.919181	0.619048	1	1	26272	tags=100%, list=31%, signal=145%
ODONTOGENESIS OF DENTINE-CONTAINING TOOTH	3	0.623493	0.919175	0.611765	1	1	6750	tags=33%, list=8%, signal=36%
PEPTIDE-O-FUCOSYLTRANSFERASE ACTIVITY	1	0.691196	0.918787	0.703704	1	1	26143	tags=100%, list=31%, signal=145%
HISTONE METHYLTRANSFERASE ACTIVITY	1	0.692815	0.918657	0.653061	1	1	26006	tags=100%, list=31%, signal=144%
INOSITOL-1,3,4-TRISPHOSPHATE 5/6-KINASE ACTIVITY	1	0.68594	0.918574	0.632653	1	1	26588	tags=100%, list=31%, signal=146%
GTP BINDING	310	0.433319	0.918418	0.98	1	1	42915	tags=75%, list=51%, signal=153%
TAIL MORPHOGENESIS	1	0.682928	0.918316	0.603774	1	1	26843	tags=100%, list=32%, signal=146%
APICAL PROTEIN LOCALIZATION	3	0.628667	0.918026	0.639535	1	1	14678	tags=67%, list=17%, signal=81%
INTRA-GOLGI VESICLE-MEDIATED TRANSPORT	3	0.618744	0.917926	0.539326	1	1	32278	tags=100%, list=38%, signal=162%
GOLGI APPARATUS	92	0.446588	0.917812	0.9	1	1	43614	tags=78%, list=52%, signal=161%
COPPER ION TRANSPORT	15	0.496948	0.917376	0.66	1	1	40308	tags=67%, list=48%, signal=127%
RNA BINDING	915	0.426716	0.91723	1	1	1	39996	tags=35%, list=47%, signal=66%
ATP METABOLIC PROCESS	11	0.524214	0.916519	0.67	1	1	36548	tags=82%, list=43%, signal=144%
PROTEOLYSIS	720	0.427443	0.916495	1	1	1	40130	tags=50%, list=47%, signal=94%
CELL CORTEX	5	0.568636	0.916446	0.648936	1	1	29410	tags=80%, list=35%, signal=123%
MONOOXYGENASE ACTIVITY	91	0.450743	0.915924	0.89	1	1	34790	tags=57%, list=41%, signal=97%
INSULIN-LIKE GROWTH FACTOR BINDING	2	0.632687	0.915651	0.597222	1	1	31097	tags=100%, list=37%, signal=158%
METAL ION TRANSMEMBRANE TRANSPORTER ACTIVITY	23	0.477183	0.915399	0.75	1	1	33568	tags=57%, list=40%, signal=94%
RNA METABOLIC PROCESS	23	0.482204	0.915264	0.73	1	1	28356	tags=61%, list=33%, signal=92%
SUCCINATE DEHYDROGENASE ACTIVITY	1	0.691976	0.914752	0.642857	1	1	26077	tags=100%, list=31%, signal=145%
ACETYL-COA METABOLIC PROCESS	2	0.639502	0.914727	0.608108	1	1	30520	tags=100%, list=36%, signal=156%
RRNA PROCESSING	30	0.471177	0.914645	0.78	1	1	42676	tags=87%, list=50%, signal=175%
RAB GTPASE ACTIVATOR ACTIVITY	49	0.458778	0.914461	0.8	1	1	39870	tags=67%, list=47%, signal=127%
ORIGIN RECOGNITION COMPLEX	2	0.658012	0.91437	0.581081	1	1	28953	tags=100%, list=34%, signal=152%
GLUCOSE-6-PHOSPHATE DEHYDROGENASE ACTIVITY	3	0.620387	0.914327	0.636364	1	1	19218	tags=67%, list=23%, signal=86%
GTP CYCLOHYDROLASE I ACTIVITY	1	0.671955	0.914275	0.56	1	1	27772	tags=100%, list=33%, signal=149%
GLYCERALDEHYDE-3-PHOSPHATE DEHYDROGENASE ACTIVITY	1	0.66241	0.914181	0.571429	1	1	28580	tags=100%, list=34%, signal=151%
NEGATIVE REGULATION OF CELL PROLIFERATION	3	0.626682	0.914152	0.697674	1	1	31606	tags=100%, list=37%, signal=160%
NEUROTRANSMITTER RECEPTOR ACTIVITY	65	0.452101	0.914033	0.85	1	1	34751	tags=42%, list=41%, signal=70%
PROTEIN AMINO ACID ADP-RIBOSYLATION	13	0.504418	0.913886	0.65	1	1	37196	tags=69%, list=44%, signal=123%
CELL REDOX HOMEOSTASIS	71	0.449316	0.913849	0.77	1	1	39880	tags=77%, list=47%, signal=146%
DIHYDROFOLATE REDUCTASE ACTIVITY	2	0.65461	0.913764	0.623188	1	1	29241	tags=100%, list=35%, signal=153%
SMALL-SUBUNIT PROCESSOME	15	0.500124	0.913751	0.68	1	1	42324	tags=87%, list=50%, signal=173%
REGULATION OF PH	16	0.492236	0.913714	0.7	1	1	26247	tags=38%, list=31%, signal=54%
TRANSFERASE ACTIVITY, TRANSFERRING NITROGENOUS GROUPS	29	0.475305	0.913488	0.78	1	1	26875	tags=52%, list=32%, signal=76%
HISTONE METHYLATION	1	0.689247	0.913311	0.535714	1	1	26308	tags=100%, list=31%, signal=145%
CELL ADHESION	216	0.431544	0.913188	0.97	1	1	33974	tags=39%, list=40%, signal=66%
ADRENOCEPTOR ACTIVITY	2	0.651231	0.912481	0.625	1	1	6813	tags=50%, list=8%, signal=54%
DNA LIGASE (ATP) ACTIVITY	9	0.531261	0.912258	0.676768	1	1	30079	tags=44%, list=36%, signal=69%
OXIDOREDUCTASE ACTIVITY, ACTING ON OTHER NITROGENOUS COMPOUNDS AS DONORS, WITH NAD OR NADP AS ACCEPTOR	1	0.715128	0.912246	0.632653	1	1	24117	tags=100%, list=28%, signal=140%
SEQUENCE-SPECIFIC DNA BINDING	237	0.433508	0.912225	0.97	1	1	39503	tags=63%, list=47%, signal=118%
N-METHYLTRANSFERASE ACTIVITY	3	0.587482	0.912162	0.567901	1	1	31400	tags=67%, list=37%, signal=106%
TUBULIN-TYROSINE LIGASE ACTIVITY	27	0.488428	0.911863	0.8	1	1	30582	tags=56%, list=36%, signal=87%
ELECTRON CARRIER ACTIVITY	243	0.432866	0.911796	0.96	1	1	43660	tags=74%, list=52%, signal=152%
PROTEIN CATABOLIC PROCESS	14	0.502055	0.911297	0.74	1	1	42161	tags=93%, list=50%, signal=185%
ARGININE BIOSYNTHETIC PROCESS VIA ORNITHINE	1	0.678865	0.911188	0.653846	1	1	27187	tags=100%, list=32%, signal=147%
CELL-MATRIX ADHESION	10	0.519646	0.91017	0.7	1	1	22062	tags=40%, list=26%, signal=54%
TRANSCRIPTION FACTOR ACTIVITY	309	0.429431	0.909969	1	1	1	39503	tags=58%, list=47%, signal=109%
PROTON-TRANSPORTING ATP SYNTHASE COMPLEX, CATALYTIC CORE F(1)	3	0.596726	0.909713	0.620253	1	1	34142	tags=100%, list=40%, signal=168%
SODIUM:POTASSIUM-EXCHANGING ATPASE ACTIVITY	1	0.683011	0.909619	0.617021	1	1	26836	tags=100%, list=32%, signal=146%
GLUCOSE-6-PHOSPHATE ISOMERASE ACTIVITY	1	0.666639	0.909446	0.62	1	1	28222	tags=100%, list=33%, signal=150%
CHROMOSOME CONDENSATION	4	0.581318	0.908851	0.615385	1	1	17223	tags=50%, list=20%, signal=63%
TRANSLATION ELONGATION FACTOR ACTIVITY	14	0.496255	0.908485	0.7	1	1	32533	tags=71%, list=38%, signal=116%
REGULATION OF RAB GTPASE ACTIVITY	49	0.458778	0.908412	0.87	1	1	39870	tags=67%, list=47%, signal=127%
SPINDLE POLE	11	0.515186	0.908287	0.65	1	1	41046	tags=73%, list=48%, signal=141%
CYTOKINESIS	4	0.58994	0.90801	0.651163	1	1	34717	tags=100%, list=41%, signal=170%
ARGININOSUCCINATE LYASE ACTIVITY	1	0.678865	0.907694	0.645833	1	1	27187	tags=100%, list=32%, signal=147%
HYDROXYPYRUVATE REDUCTASE ACTIVITY	1	0.68887	0.907689	0.574468	1	1	26340	tags=100%, list=31%, signal=145%
REGULATION OF MULTICELLULAR ORGANISM GROWTH	2	0.6469	0.90764	0.605634	1	1	19343	tags=50%, list=23%, signal=65%
PROTEIN IMPORT INTO NUCLEUS, DOCKING	26	0.470512	0.907458	0.74	1	1	40078	tags=58%, list=47%, signal=110%
TRIOSE-PHOSPHATE ISOMERASE ACTIVITY	1	0.677731	0.907121	0.634146	1	1	27283	tags=100%, list=32%, signal=148%
PHOSPHOPROTEIN PHOSPHATASE ACTIVITY	21	0.479976	0.906517	0.71	1	1	42851	tags=86%, list=51%, signal=174%
ENUCLEATE ERYTHROCYTE DEVELOPMENT	1	0.672982	0.906392	0.644444	1	1	27685	tags=100%, list=33%, signal=149%
GTPASE ACTIVATOR ACTIVITY	43	0.447584	0.905704	0.81	1	1	31143	tags=40%, list=37%, signal=63%
UDP-GLUCOSE 4-EPIMERASE ACTIVITY	1	0.644054	0.905438	0.6	1	1	30134	tags=100%, list=36%, signal=155%
RNA TRANSPORT	2	0.65109	0.905325	0.644737	1	1	29539	tags=100%, list=35%, signal=154%
CARBON-CARBON LYASE ACTIVITY	1	0.691752	0.904986	0.653846	1	1	26096	tags=100%, list=31%, signal=145%
MYOSIN LIGHT CHAIN KINASE ACTIVITY	1	0.721435	0.904331	0.686275	1	1	23583	tags=100%, list=28%, signal=139%
NEUROTRANSMITTER:SODIUM SYMPORTER ACTIVITY	33	0.456478	0.904123	0.78	1	1	43201	tags=67%, list=51%, signal=136%
HISTIDINE CATABOLIC PROCESS TO GLUTAMATE AND FORMAMIDE	2	0.639739	0.903591	0.625	1	1	30500	tags=100%, list=36%, signal=156%
CATION TRANSMEMBRANE TRANSPORTER ACTIVITY	20	0.484458	0.903369	0.77	1	1	42695	tags=80%, list=50%, signal=161%
TETRACYCLINE:HYDROGEN ANTIPORTER ACTIVITY	12	0.494336	0.903213	0.74	1	1	39888	tags=83%, list=47%, signal=158%
SARCOGLYCAN COMPLEX	5	0.534192	0.902539	0.6	1	1	39437	tags=100%, list=47%, signal=187%
UBIQUINONE BIOSYNTHETIC PROCESS	5	0.583429	0.902463	0.663044	1	1	31861	tags=80%, list=38%, signal=128%
HELICASE ACTIVITY	220	0.431614	0.902294	1	1	1	45933	tags=66%, list=54%, signal=145%
GLYCOLYSIS	25	0.476975	0.902107	0.73	1	1	36954	tags=72%, list=44%, signal=128%
CHOLINE DEHYDROGENASE ACTIVITY	1	0.654095	0.901945	0.649123	1	1	29284	tags=100%, list=35%, signal=153%
STRICTOSIDINE SYNTHASE ACTIVITY	1	0.689436	0.901915	0.592593	1	1	26292	tags=100%, list=31%, signal=145%
CELLULAR METABOLIC PROCESS	41	0.465835	0.901707	0.85	1	1	43960	tags=83%, list=52%, signal=172%
RESPONSE TO DNA DAMAGE STIMULUS	16	0.48805	0.901436	0.73	1	1	38523	tags=63%, list=46%, signal=115%
NAD-DEPENDENT HISTONE DEACETYLASE ACTIVITY	12	0.493552	0.901433	0.69	1	1	37818	tags=75%, list=45%, signal=136%
SYMPORTER ACTIVITY	29	0.463128	0.901294	0.79	1	1	43201	tags=69%, list=51%, signal=141%
EXTRACELLULAR LIGAND-GATED ION CHANNEL ACTIVITY	68	0.444769	0.901219	0.88	1	1	34751	tags=40%, list=41%, signal=67%
GLYCOGEN BIOSYNTHETIC PROCESS	13	0.482444	0.901139	0.7	1	1	29018	tags=38%, list=34%, signal=59%
TRIGLYCERIDE LIPASE ACTIVITY	6	0.537385	0.900869	0.649485	1	1	15553	tags=33%, list=18%, signal=41%
PROTEIN SERINE/THREONINE KINASE ACTIVITY	323	0.425117	0.900775	1	1	1	45688	tags=72%, list=54%, signal=157%
SULFOTRANSFERASE ACTIVITY	22	0.486633	0.900735	0.8	1	1	32253	tags=59%, list=38%, signal=95%
SUBTILASE ACTIVITY	37	0.463417	0.900693	0.81	1	1	34805	tags=46%, list=41%, signal=78%
INTRACELLULAR SIGNALING CASCADE	196	0.429724	0.900662	1	1	1	45934	tags=76%, list=54%, signal=165%
GLUTATHIONE DEHYDROGENASE (ASCORBATE) ACTIVITY	1	0.667454	0.900591	0.634615	1	1	28153	tags=100%, list=33%, signal=150%
INTEGRAL TO PLASMA MEMBRANE	35	0.451627	0.900236	0.81	1	1	43201	tags=66%, list=51%, signal=134%
CHONDROITIN SULFATE BIOSYNTHETIC PROCESS	2	0.633892	0.899775	0.683544	1	1	30994	tags=50%, list=37%, signal=79%
FLOTILLIN COMPLEX	3	0.578419	0.899617	0.588235	1	1	26307	tags=67%, list=31%, signal=97%
LIPOATE BIOSYNTHETIC PROCESS	3	0.613112	0.899557	0.686047	1	1	19318	tags=67%, list=23%, signal=86%
GTPASE ACTIVITY	86	0.437567	0.899171	0.94	1	1	43794	tags=73%, list=52%, signal=152%
KINESIN BINDING	9	0.520595	0.899065	0.727273	1	1	22714	tags=44%, list=27%, signal=61%
CYTIDINE METABOLIC PROCESS	1	0.674908	0.898589	0.615385	1	1	27522	tags=100%, list=33%, signal=148%
NUCLEOSOME	43	0.457824	0.898487	0.87	1	1	36245	tags=60%, list=43%, signal=106%
KINASE ACTIVITY	472	0.421376	0.898455	1	1	1	45984	tags=72%, list=54%, signal=157%
ACETOACETATE-COA LIGASE ACTIVITY	2	0.640225	0.898434	0.705882	1	1	7906	tags=50%, list=9%, signal=55%
CYTIDINE DEAMINASE ACTIVITY	1	0.674908	0.898182	0.657895	1	1	27522	tags=100%, list=33%, signal=148%
PEPTIDYL-PROLYL CIS-TRANS ISOMERASE ACTIVITY	31	0.470609	0.898095	0.8	1	1	39637	tags=77%, list=47%, signal=146%
SOLUTE:HYDROGEN ANTIPORTER ACTIVITY	16	0.492236	0.8971	0.73	1	1	26247	tags=38%, list=31%, signal=54%
TETRACYCLINE TRANSPORT	12	0.494336	0.896828	0.69	1	1	39888	tags=83%, list=47%, signal=158%
METALLOENDOPEPTIDASE ACTIVITY	106	0.428052	0.896578	0.93	1	1	32615	tags=38%, list=39%, signal=61%
CULLIN-RING UBIQUITIN LIGASE COMPLEX	20	0.478687	0.896238	0.75	1	1	32632	tags=55%, list=39%, signal=89%
PURINE BASE BIOSYNTHETIC PROCESS	5	0.544315	0.89609	0.688889	1	1	38579	tags=80%, list=46%, signal=147%
CILIUM	1	0.691102	0.896084	0.686275	1	1	26151	tags=100%, list=31%, signal=145%
5'-3' EXORIBONUCLEASE ACTIVITY	2	0.629427	0.896021	0.635135	1	1	31373	tags=100%, list=37%, signal=159%
PROTEIN AMINO ACID DEACETYLATION	12	0.493552	0.89562	0.72	1	1	37818	tags=75%, list=45%, signal=136%
CYTOPLASM	485	0.422086	0.895545	1	1	1	43995	tags=71%, list=52%, signal=146%
SIGNAL PEPTIDASE COMPLEX	3	0.603624	0.895516	0.650602	1	1	33558	tags=100%, list=40%, signal=166%
ADENINE PHOSPHORIBOSYLTRANSFERASE ACTIVITY	1	0.652358	0.895476	0.55814	1	1	29431	tags=100%, list=35%, signal=153%
CHITIN METABOLIC PROCESS	11	0.502361	0.895417	0.676768	1	1	34661	tags=55%, list=41%, signal=92%
FUMARYLACETOACETASE ACTIVITY	2	0.635309	0.895381	0.653333	1	1	30875	tags=100%, list=36%, signal=157%
INORGANIC ANION EXCHANGER ACTIVITY	10	0.52216	0.894987	0.67	1	1	35575	tags=80%, list=42%, signal=138%
DOUBLE-STRANDED RNA BINDING	24	0.478867	0.894264	0.8	1	1	39857	tags=63%, list=47%, signal=118%
TRANSCRIPTION COACTIVATOR ACTIVITY	9	0.517017	0.893819	0.72	1	1	40893	tags=100%, list=48%, signal=193%
OUTER KINETOCHORE OF CONDENSED CHROMOSOME	1	0.680093	0.893742	0.589286	1	1	27083	tags=100%, list=32%, signal=147%
SYNCYTIAL BLASTODERM MITOTIC CELL CYCLE	1	0.680093	0.893709	0.655172	1	1	27083	tags=100%, list=32%, signal=147%
AUTOPHAGY	8	0.51872	0.893485	0.683673	1	1	34167	tags=63%, list=40%, signal=105%
FILOPODIUM	2	0.623674	0.892992	0.734177	1	1	31860	tags=100%, list=38%, signal=160%
CLATHRIN ADAPTOR COMPLEX	19	0.463274	0.892846	0.74	1	1	45446	tags=95%, list=54%, signal=204%
BRANCHED-CHAIN-AMINO-ACID TRANSAMINASE ACTIVITY	1	0.666202	0.892728	0.675	1	1	28259	tags=100%, list=33%, signal=150%
CELLULAR PROTEIN METABOLIC PROCESS	21	0.476289	0.892653	0.77	1	1	42507	tags=90%, list=50%, signal=182%
NEUROTRANSMITTER TRANSPORT	33	0.456478	0.892621	0.79	1	1	43201	tags=67%, list=51%, signal=136%
REGULATION OF CELL PROLIFERATION	1	0.626667	0.892547	0.574468	1	1	31606	tags=100%, list=37%, signal=160%
PROTEIN TRANSPORTER ACTIVITY	56	0.440467	0.892306	0.9	1	1	45397	tags=75%, list=54%, signal=162%
CYSTEINE-TYPE ENDOPEPTIDASE ACTIVITY	35	0.450239	0.891881	0.84	1	1	39954	tags=69%, list=47%, signal=130%
GLUTATHIONE PEROXIDASE ACTIVITY	5	0.567787	0.891629	0.712766	1	1	36593	tags=100%, list=43%, signal=176%
UDP-GLUCOSE:HEXOSE-1-PHOSPHATE URIDYLYLTRANSFERASE ACTIVITY	1	0.680944	0.89118	0.6875	1	1	27011	tags=100%, list=32%, signal=147%
UDP-GLUCOSE:GLYCOPROTEIN GLUCOSYLTRANSFERASE ACTIVITY	4	0.582309	0.891134	0.655556	1	1	30446	tags=50%, list=36%, signal=78%
ASPARAGINE-TRNA LIGASE ACTIVITY	1	0.682999	0.891107	0.711538	1	1	26837	tags=100%, list=32%, signal=146%
PROTEIN TYROSINE/SERINE/THREONINE PHOSPHATASE ACTIVITY	33	0.466898	0.890776	0.81	1	1	31978	tags=58%, list=38%, signal=92%
REGULATION OF ACTIN FILAMENT POLYMERIZATION	6	0.547001	0.890403	0.631579	1	1	32747	tags=83%, list=39%, signal=136%
MITOCHONDRION ORGANIZATION	2	0.637813	0.890323	0.680556	1	1	30663	tags=100%, list=36%, signal=157%
MUSHROOM BODY DEVELOPMENT	2	0.653755	0.890191	0.631579	1	1	13296	tags=50%, list=16%, signal=59%
NICKEL ION BINDING	9	0.516414	0.890021	0.66	1	1	32064	tags=78%, list=38%, signal=125%
CORE TFIIH COMPLEX	1	0.651307	0.889927	0.647059	1	1	29520	tags=100%, list=35%, signal=154%
N-ACETYLTRANSFERASE ACTIVITY	24	0.461372	0.889655	0.77	1	1	39650	tags=71%, list=47%, signal=133%
CITRATE (PRO-3S)-LYASE ACTIVITY	1	0.691752	0.889078	0.755102	1	1	26096	tags=100%, list=31%, signal=145%
ERYTHROCYTE DEVELOPMENT	1	0.672982	0.888955	0.66	1	1	27685	tags=100%, list=33%, signal=149%
ONE-CARBON METABOLIC PROCESS	15	0.497209	0.888579	0.77	1	1	38401	tags=73%, list=45%, signal=134%
FATTY ACID METABOLIC PROCESS	14	0.479021	0.888417	0.76	1	1	15961	tags=36%, list=19%, signal=44%
CHROMOSOME, CENTROMERIC REGION	10	0.487286	0.888216	0.693878	1	1	34587	tags=40%, list=41%, signal=68%
GLUTAMATE RECEPTOR BINDING	1	0.616579	0.887807	0.666667	1	1	32460	tags=100%, list=38%, signal=162%
CONDENSED CHROMOSOME	3	0.605515	0.887762	0.674419	1	1	21806	tags=33%, list=26%, signal=45%
NADH DEHYDROGENASE ACTIVITY	4	0.579652	0.887681	0.655556	1	1	35588	tags=100%, list=42%, signal=173%
GOLGI-ASSOCIATED VESICLE	3	0.585872	0.887542	0.662921	1	1	32490	tags=67%, list=38%, signal=108%
PROTEIN HETERODIMERIZATION ACTIVITY	2	0.61159	0.887371	0.725	1	1	32882	tags=50%, list=39%, signal=82%
SENSORY CILIUM ASSEMBLY	1	0.649311	0.887099	0.690909	1	1	29689	tags=100%, list=35%, signal=154%
NEGATIVE REGULATION OF APOPTOSIS	7	0.529101	0.887066	0.714286	1	1	39867	tags=71%, list=47%, signal=135%
MEMBRANE DIPEPTIDASE ACTIVITY	3	0.604734	0.886567	0.666667	1	1	33464	tags=100%, list=40%, signal=165%
DIPEPTIDYL-PEPTIDASE ACTIVITY	3	0.604734	0.886224	0.658824	1	1	33464	tags=100%, list=40%, signal=165%
POSTSYNAPTIC MEMBRANE	80	0.440159	0.885872	0.94	1	1	34751	tags=39%, list=41%, signal=66%
ATP BIOSYNTHETIC PROCESS	3	0.596726	0.885364	0.710843	1	1	34142	tags=100%, list=40%, signal=168%
CARBOXYPEPTIDASE ACTIVITY	14	0.491989	0.885341	0.76	1	1	34574	tags=43%, list=41%, signal=72%
HETEROCHROMATIN	2	0.626025	0.885179	0.733333	1	1	31660	tags=50%, list=37%, signal=80%
ADENYLATE KINASE ACTIVITY	5	0.556647	0.884521	0.705263	1	1	37536	tags=100%, list=44%, signal=180%
POSITIVE REGULATION OF TRANSCRIPTION	9	0.508413	0.884154	0.752577	1	1	36662	tags=89%, list=43%, signal=157%
ATP-DEPENDENT HELICASE ACTIVITY	165	0.421124	0.884096	1	1	1	45933	tags=65%, list=54%, signal=143%
FERROCHELATASE ACTIVITY	1	0.669828	0.883997	0.756757	1	1	27952	tags=100%, list=33%, signal=149%
TAPASIN BINDING	1	0.611595	0.883961	0.651163	1	1	32882	tags=100%, list=39%, signal=164%
VESICLE-MEDIATED TRANSPORT	114	0.426399	0.883923	0.98	1	1	45584	tags=82%, list=54%, signal=178%
POSTSYNAPTIC DENSITY	1	0.630565	0.883792	0.613636	1	1	31276	tags=100%, list=37%, signal=159%
DNA TOPOLOGICAL CHANGE	7	0.527032	0.883724	0.697917	1	1	33849	tags=57%, list=40%, signal=95%
CELL CYCLE	24	0.464092	0.883664	0.82	1	1	39319	tags=79%, list=46%, signal=148%
PORPHYRIN BIOSYNTHETIC PROCESS	6	0.529617	0.883291	0.714286	1	1	27952	tags=67%, list=33%, signal=100%
GALACTOKINASE ACTIVITY	2	0.615488	0.882802	0.686567	1	1	32553	tags=100%, list=38%, signal=162%
RESPONSE TO ANTIBIOTIC	20	0.477394	0.882737	0.76	1	1	39888	tags=80%, list=47%, signal=151%
STRUCTURAL MOLECULE ACTIVITY	83	0.434363	0.882705	0.92	1	1	44814	tags=75%, list=53%, signal=159%
DNA TOPOISOMERASE (ATP-HYDROLYZING) ACTIVITY	6	0.527037	0.882625	0.655914	1	1	33849	tags=67%, list=40%, signal=111%
CYTOSOL	50	0.442556	0.882552	0.85	1	1	45649	tags=92%, list=54%, signal=200%
TRANSLATION INITIATION FACTOR ACTIVITY	50	0.441352	0.882536	0.91	1	1	45636	tags=90%, list=54%, signal=195%
CELL COMMUNICATION	89	0.434245	0.882375	0.96	1	1	38469	tags=52%, list=45%, signal=95%
INTRACELLULAR PROTEIN TRANSPORT	161	0.425924	0.881704	0.99	1	1	43983	tags=73%, list=52%, signal=151%
RHO GTPASE ACTIVATOR ACTIVITY	1	0.634227	0.881661	0.653061	1	1	30966	tags=100%, list=37%, signal=158%
SMALL GTPASE MEDIATED SIGNAL TRANSDUCTION	189	0.421082	0.881533	1	1	1	46152	tags=82%, list=55%, signal=180%
NUCLEOCYTOPLASMIC TRANSPORT	6	0.528445	0.881449	0.701031	1	1	39924	tags=100%, list=47%, signal=189%
TRANSCRIPTION COFACTOR ACTIVITY	4	0.570658	0.881168	0.685393	1	1	3800	tags=25%, list=4%, signal=26%
RNA POLYMERASE II TRANSCRIPTION MEDIATOR ACTIVITY	1	0.671069	0.880731	0.711538	1	1	27847	tags=100%, list=33%, signal=149%
MEMBRANE ALANYL AMINOPEPTIDASE ACTIVITY	27	0.471984	0.880608	0.79	1	1	15508	tags=33%, list=18%, signal=41%
LEARNING	2	0.625907	0.8806	0.675676	1	1	31671	tags=100%, list=37%, signal=160%
NEGATIVE REGULATION OF ORGAN GROWTH	1	0.666556	0.880521	0.673077	1	1	28229	tags=100%, list=33%, signal=150%
ACETYLGLUTAMATE KINASE ACTIVITY	1	0.65491	0.880231	0.735849	1	1	29215	tags=100%, list=35%, signal=153%
PROTEIN COMPLEX ASSEMBLY	8	0.507133	0.880099	0.69	1	1	26437	tags=63%, list=31%, signal=91%
PREFOLDIN COMPLEX	10	0.504016	0.879801	0.71	1	1	41994	tags=100%, list=50%, signal=198%
HORMONE BIOSYNTHETIC PROCESS	4	0.562735	0.879611	0.705263	1	1	22275	tags=50%, list=26%, signal=68%
NUCLEOBASE, NUCLEOSIDE, NUCLEOTIDE AND NUCLEIC ACID METABOLIC PROCESS	66	0.435217	0.879545	0.93	1	1	39634	tags=59%, list=47%, signal=111%
DNA UNWINDING DURING REPLICATION	3	0.600175	0.87934	0.734177	1	1	33849	tags=67%, list=40%, signal=111%
STEROID HORMONE RECEPTOR ACTIVITY	16	0.480083	0.879257	0.79	1	1	35785	tags=63%, list=42%, signal=108%
TRANSMEMBRANE TRANSPORT	4	0.566306	0.879091	0.666667	1	1	22151	tags=50%, list=26%, signal=68%
CELL LEADING EDGE	2	0.60339	0.878882	0.605634	1	1	12987	tags=50%, list=15%, signal=59%
CAMP-DEPENDENT PROTEIN KINASE COMPLEX	11	0.494013	0.878474	0.727273	1	1	39541	tags=91%, list=47%, signal=171%
UBIQUITIN PROTEIN LIGASE BINDING	21	0.463664	0.878468	0.76	1	1	32632	tags=52%, list=39%, signal=85%
EXONUCLEASE ACTIVITY	20	0.465589	0.878342	0.838384	1	1	40569	tags=70%, list=48%, signal=134%
REGULATION OF SIGNAL TRANSDUCTION	5	0.554899	0.878302	0.651685	1	1	37684	tags=100%, list=45%, signal=180%
PEPTIDOGLYCAN BIOSYNTHETIC PROCESS	1	0.680483	0.877986	0.745098	1	1	27050	tags=100%, list=32%, signal=147%
CHROMATIN SILENCING COMPLEX	12	0.493552	0.877818	0.75	1	1	37818	tags=75%, list=45%, signal=136%
DNA-DEPENDENT PROTEIN KINASE-DNA LIGASE 4 COMPLEX	2	0.609393	0.877758	0.666667	1	1	33069	tags=100%, list=39%, signal=164%
TRANSLATION RELEASE FACTOR ACTIVITY	4	0.581585	0.877314	0.736264	1	1	23203	tags=50%, list=27%, signal=69%
MYOSIN PHOSPHATASE REGULATOR ACTIVITY	2	0.604512	0.876743	0.662162	1	1	12925	tags=50%, list=15%, signal=59%
ENDOPEPTIDASE ACTIVITY	15	0.48355	0.876564	0.79	1	1	39127	tags=87%, list=46%, signal=161%
PROTEIN IMPORT INTO PEROXISOME MEMBRANE	1	0.632124	0.876476	0.689655	1	1	31144	tags=100%, list=37%, signal=158%
SIGNAL RECOGNITION PARTICLE RECEPTOR COMPLEX	3	0.579822	0.876405	0.625	1	1	35573	tags=100%, list=42%, signal=172%
REGULATION OF LIPID METABOLIC PROCESS	1	0.649311	0.875893	0.636364	1	1	29689	tags=100%, list=35%, signal=154%
RIBONUCLEASE P COMPLEX	1	0.683259	0.875857	0.672727	1	1	26815	tags=100%, list=32%, signal=146%
ANTIMICROBIAL HUMORAL RESPONSE	1	0.625486	0.875727	0.666667	1	1	31706	tags=100%, list=37%, signal=160%
MITOTIC SPINDLE ORGANIZATION	1	0.680093	0.87572	0.772727	1	1	27083	tags=100%, list=32%, signal=147%
URATE OXIDASE ACTIVITY	1	0.643428	0.875609	0.72	1	1	30187	tags=100%, list=36%, signal=155%
BIOTIN BINDING	11	0.499326	0.875496	0.76	1	1	40169	tags=73%, list=47%, signal=138%
GLYCOLIPID TRANSPORTER ACTIVITY	3	0.574483	0.875478	0.666667	1	1	36024	tags=67%, list=43%, signal=116%
OXOGLUTARATE DEHYDROGENASE COMPLEX	1	0.674919	0.875106	0.76087	1	1	27521	tags=100%, list=33%, signal=148%
CALCIUM-DEPENDENT CYSTEINE-TYPE ENDOPEPTIDASE ACTIVITY	20	0.461248	0.875032	0.81	1	1	39849	tags=75%, list=47%, signal=142%
COPROPORPHYRINOGEN OXIDASE ACTIVITY	1	0.675581	0.874661	0.711538	1	1	27465	tags=100%, list=32%, signal=148%
PROTEIN SERINE/THREONINE PHOSPHATASE ACTIVITY	11	0.493875	0.874351	0.75	1	1	42851	tags=82%, list=51%, signal=166%
PROTEIN SERINE/THREONINE PHOSPHATASE COMPLEX	11	0.493875	0.874147	0.73	1	1	42851	tags=82%, list=51%, signal=166%
CD27 RECEPTOR BINDING	1	0.631699	0.874135	0.703704	1	1	31180	tags=100%, list=37%, signal=158%
LIGAND-DEPENDENT NUCLEAR RECEPTOR ACTIVITY	16	0.480083	0.87377	0.8	1	1	35785	tags=63%, list=42%, signal=108%
INTEGRIN COMPLEX	10	0.505639	0.873761	0.72	1	1	31915	tags=60%, list=38%, signal=96%
TRANSCRIPTION INITIATION FROM RNA POLYMERASE II PROMOTER	8	0.532541	0.873533	0.795918	1	1	35889	tags=88%, list=42%, signal=152%
DNA POLYMERASE PROCESSIVITY FACTOR ACTIVITY	1	0.632266	0.873268	0.674419	1	1	31132	tags=100%, list=37%, signal=158%
LIPID METABOLIC PROCESS	109	0.423111	0.873241	0.98	1	1	40044	tags=59%, list=47%, signal=111%
GUANYLATE KINASE ACTIVITY	1	0.686566	0.872766	0.808511	1	1	26535	tags=100%, list=31%, signal=146%
SPHINGOSINE METABOLIC PROCESS	1	0.670643	0.872734	0.791667	1	1	27883	tags=100%, list=33%, signal=149%
NUCLEOTIDE KINASE ACTIVITY	5	0.531865	0.872714	0.714286	1	1	39634	tags=100%, list=47%, signal=188%
CITRATE LYASE COMPLEX	1	0.691752	0.872247	0.777778	1	1	26096	tags=100%, list=31%, signal=145%
VALINE METABOLIC PROCESS	3	0.597588	0.87219	0.755814	1	1	34069	tags=100%, list=40%, signal=167%
HEMOGLOBIN COMPLEX	2	0.623084	0.872153	0.621212	1	1	31909	tags=50%, list=38%, signal=80%
REGULATION OF EXIT FROM MITOSIS	2	0.64522	0.871975	0.721519	1	1	30036	tags=100%, list=35%, signal=155%
NEGATIVE REGULATION OF TRANSCRIPTION	16	0.472294	0.871898	0.8	1	1	38467	tags=69%, list=45%, signal=126%
STRIATUM DEVELOPMENT	1	0.649311	0.871632	0.741379	1	1	29689	tags=100%, list=35%, signal=154%
PROTEIN COMPLEX	64	0.432198	0.871464	0.92	1	1	46932	tags=91%, list=55%, signal=203%
INNATE IMMUNE RESPONSE	42	0.435128	0.871437	0.9	1	1	43049	tags=69%, list=51%, signal=140%
SINGLE-STRANDED DNA BINDING	7	0.536543	0.871398	0.73	1	1	39238	tags=86%, list=46%, signal=160%
PYRIMIDODIAZEPINE SYNTHASE ACTIVITY	1	0.667454	0.870918	0.722222	1	1	28153	tags=100%, list=33%, signal=150%
RIBOSOME ASSEMBLY	4	0.562777	0.870872	0.691489	1	1	5205	tags=25%, list=6%, signal=27%
GLYCINE BETAINE BIOSYNTHETIC PROCESS FROM CHOLINE	1	0.654095	0.870817	0.744186	1	1	29284	tags=100%, list=35%, signal=153%
GLUTAMINASE ACTIVITY	2	0.604007	0.8707	0.690141	1	1	33525	tags=100%, list=40%, signal=166%
PYRIDOXAL PHOSPHATE BINDING	97	0.42209	0.870694	0.99	1	1	43977	tags=77%, list=52%, signal=161%
UREASE ACTIVITY	5	0.528187	0.870355	0.723404	1	1	32064	tags=80%, list=38%, signal=129%
MITOCHONDRIAL SMALL RIBOSOMAL SUBUNIT	1	0.622096	0.870146	0.622222	1	1	31993	tags=100%, list=38%, signal=161%
INTRINSIC TO MEMBRANE	42	0.435128	0.870099	0.9	1	1	43049	tags=69%, list=51%, signal=140%
CHROMATIN REMODELING COMPLEX	2	0.595112	0.870072	0.696202	1	1	34278	tags=100%, list=40%, signal=168%
KERATINIZATION	4	0.5771	0.869906	0.73913	1	1	35803	tags=75%, list=42%, signal=130%
TRANSCRIPTION INITIATION	17	0.470139	0.869722	0.79	1	1	44862	tags=82%, list=53%, signal=175%
BRAIN MORPHOGENESIS	1	0.649311	0.869486	0.66	1	1	29689	tags=100%, list=35%, signal=154%
PROTEINACEOUS EXTRACELLULAR MATRIX	107	0.423307	0.869131	0.99	1	1	28518	tags=25%, list=34%, signal=38%
CHROMATIN SILENCING	12	0.493552	0.868897	0.737374	1	1	37818	tags=75%, list=45%, signal=136%
HISTONE DEACETYLATION	6	0.508825	0.868896	0.670103	1	1	33696	tags=83%, list=40%, signal=138%
APICAL PART OF CELL	2	0.623674	0.868827	0.676923	1	1	31860	tags=100%, list=38%, signal=160%
SIGNAL PEPTIDASE ACTIVITY	8	0.504513	0.868426	0.744898	1	1	41951	tags=100%, list=50%, signal=198%
FUCOSYLTRANSFERASE ACTIVITY	15	0.486443	0.868167	0.78	1	1	43483	tags=93%, list=51%, signal=192%
FATTY ACID BIOSYNTHETIC PROCESS	15	0.48281	0.86815	0.84	1	1	42305	tags=87%, list=50%, signal=173%
FUMARATE HYDRATASE ACTIVITY	1	0.628285	0.868129	0.692308	1	1	31469	tags=100%, list=37%, signal=159%
PHOSPHOTRANSFERASE ACTIVITY, ALCOHOL GROUP AS ACCEPTOR	44	0.435235	0.867747	0.87	1	1	39560	tags=57%, list=47%, signal=107%
METALLOPEPTIDASE ACTIVITY	204	0.413147	0.866928	1	1	1	39985	tags=49%, list=47%, signal=93%
GROWTH FACTOR ACTIVITY	34	0.440943	0.866454	0.92	1	1	32037	tags=50%, list=38%, signal=80%
FUMARATE METABOLIC PROCESS	1	0.628285	0.866356	0.684211	1	1	31469	tags=100%, list=37%, signal=159%
PYRIDINE NUCLEOTIDE BIOSYNTHETIC PROCESS	3	0.577082	0.866284	0.65	1	1	35805	tags=100%, list=42%, signal=173%
INDUCTION OF AN ORGAN	1	0.663143	0.866155	0.727273	1	1	28518	tags=100%, list=34%, signal=151%
GUANYL-NUCLEOTIDE EXCHANGE FACTOR ACTIVITY	51	0.439827	0.86612	0.95	1	1	26226	tags=37%, list=31%, signal=54%
NEGATIVE REGULATION OF PROTEIN KINASE ACTIVITY	2	0.626663	0.865698	0.72	1	1	31606	tags=50%, list=37%, signal=80%
SPINDLE CHECKPOINT	1	0.680093	0.865026	0.68	1	1	27083	tags=100%, list=32%, signal=147%
INOSITOL OR PHOSPHATIDYLINOSITOL KINASE ACTIVITY	16	0.467006	0.864872	0.81	1	1	33697	tags=50%, list=40%, signal=83%
ISOCITRATE DEHYDROGENASE (NADP+) ACTIVITY	2	0.592998	0.86484	0.731343	1	1	34457	tags=100%, list=41%, signal=169%
REGULATION OF PROTEIN COMPLEX ASSEMBLY	2	0.608578	0.864717	0.720588	1	1	33137	tags=50%, list=39%, signal=82%
KINESIN COMPLEX	14	0.473175	0.864686	0.78	1	1	23005	tags=36%, list=27%, signal=49%
TRANSFERASE ACTIVITY, TRANSFERRING PENTOSYL GROUPS	5	0.53379	0.864131	0.726316	1	1	38589	tags=60%, list=46%, signal=110%
FATTY ACID ALPHA-OXIDATION	1	0.684664	0.864027	0.711538	1	1	26696	tags=100%, list=32%, signal=146%
TRANSFERASE ACTIVITY, TRANSFERRING SULFUR-CONTAINING GROUPS	1	0.667454	0.864016	0.72093	1	1	28153	tags=100%, list=33%, signal=150%
IRON-SULFUR CLUSTER BINDING	44	0.437845	0.863836	0.92	1	1	42965	tags=77%, list=51%, signal=157%
REGULATION OF GENE EXPRESSION BY GENETIC IMPRINTING	1	0.626029	0.863748	0.740741	1	1	31660	tags=100%, list=37%, signal=160%
GLYCINE CATABOLIC PROCESS	9	0.496832	0.863289	0.747475	1	1	40025	tags=78%, list=47%, signal=148%
NUCLEOSOME ASSEMBLY	44	0.442768	0.863189	0.94	1	1	37657	tags=61%, list=44%, signal=110%
HYPOXANTHINE PHOSPHORIBOSYLTRANSFERASE ACTIVITY	1	0.646996	0.863032	0.708333	1	1	29885	tags=100%, list=35%, signal=155%
ADENYLOSUCCINATE SYNTHASE ACTIVITY	2	0.588863	0.862915	0.690141	1	1	34806	tags=50%, list=41%, signal=85%
CARBOHYDRATE PHOSPHORYLATION	2	0.615488	0.862891	0.723077	1	1	32553	tags=100%, list=38%, signal=162%
GLUTAMATE-TRNA LIGASE ACTIVITY	2	0.598516	0.862479	0.726027	1	1	15462	tags=50%, list=18%, signal=61%
AROMATIC AMINO ACID FAMILY METABOLIC PROCESS	10	0.499744	0.862295	0.808081	1	1	39069	tags=90%, list=46%, signal=167%
VOLTAGE-GATED ANION CHANNEL ACTIVITY	2	0.594581	0.861792	0.689189	1	1	34323	tags=100%, list=41%, signal=168%
HEDGEHOG RECEPTOR ACTIVITY	22	0.458782	0.861625	0.91	1	1	38151	tags=50%, list=45%, signal=91%
NUCLEAR CHROMOSOME	3	0.566648	0.861321	0.670588	1	1	26938	tags=67%, list=32%, signal=98%
OLIGOSACCHARYL TRANSFERASE ACTIVITY	6	0.549587	0.860886	0.777778	1	1	17109	tags=50%, list=20%, signal=63%
HISTONE DEACETYLASE COMPLEX	1	0.635715	0.860871	0.654545	1	1	30840	tags=100%, list=36%, signal=157%
SMALL GTPASE REGULATOR ACTIVITY	17	0.467335	0.860807	0.79	1	1	38832	tags=71%, list=46%, signal=130%
MITOSIS	17	0.480659	0.85963	0.79	1	1	22856	tags=47%, list=27%, signal=64%
INTEGRAL TO PEROXISOMAL MEMBRANE	3	0.591516	0.85929	0.710843	1	1	34583	tags=100%, list=41%, signal=169%
POSITIVE REGULATION OF INTERFERON-GAMMA PRODUCTION	1	0.625486	0.859157	0.837209	1	1	31706	tags=100%, list=37%, signal=160%
GAMMA-GLUTAMYL HYDROLASE ACTIVITY	3	0.579539	0.859064	0.741177	1	1	35597	tags=100%, list=42%, signal=173%
LIPID TRANSPORTER ACTIVITY	19	0.461801	0.858955	0.86	1	1	44035	tags=42%, list=52%, signal=88%
BRANCHED CHAIN FAMILY AMINO ACID METABOLIC PROCESS	1	0.666202	0.858856	0.777778	1	1	28259	tags=100%, list=33%, signal=150%
PURINE BASE METABOLIC PROCESS	1	0.643428	0.858582	0.659574	1	1	30187	tags=100%, list=36%, signal=155%
DNA TOPOISOMERASE TYPE I ACTIVITY	3	0.600175	0.858496	0.709677	1	1	33849	tags=67%, list=40%, signal=111%
TRANSCRIPTION FACTOR COMPLEX	27	0.445374	0.858463	0.85	1	1	32543	tags=48%, list=38%, signal=78%
PHOSPHOINOSITIDE PHOSPHORYLATION	16	0.467006	0.858184	0.85	1	1	33697	tags=50%, list=40%, signal=83%
CYSTATHIONINE GAMMA-SYNTHASE ACTIVITY	1	0.670584	0.858125	0.729167	1	1	27888	tags=100%, list=33%, signal=149%
CELLULASE ACTIVITY	1	0.670254	0.85808	0.740741	1	1	27916	tags=100%, list=33%, signal=149%
DIHYDROLIPOYLLYSINE-RESIDUE SUCCINYLTRANSFERASE ACTIVITY	1	0.674919	0.858078	0.695652	1	1	27521	tags=100%, list=33%, signal=148%
MYOSIN COMPLEX	65	0.425278	0.857851	0.95	1	1	39603	tags=57%, list=47%, signal=107%
ER-GOLGI INTERMEDIATE COMPARTMENT	2	0.628281	0.857614	0.763889	1	1	31470	tags=100%, list=37%, signal=159%
N-TERMINAL PROTEIN MYRISTOYLATION	1	0.635113	0.857044	0.723404	1	1	30891	tags=100%, list=36%, signal=157%
PROTEIN POLYMERIZATION	28	0.44369	0.856928	0.88	1	1	43794	tags=86%, list=52%, signal=178%
UROCANATE HYDRATASE ACTIVITY	1	0.645306	0.856819	0.714286	1	1	30028	tags=100%, list=35%, signal=155%
BIOSYNTHETIC PROCESS	81	0.417663	0.856735	0.99	1	1	44471	tags=69%, list=53%, signal=145%
NON-MEMBRANE SPANNING PROTEIN TYROSINE PHOSPHATASE ACTIVITY	1	0.651898	0.856421	0.740741	1	1	29470	tags=100%, list=35%, signal=153%
PHOSPHOINOSITIDE-MEDIATED SIGNALING	16	0.467006	0.856342	0.79	1	1	33697	tags=50%, list=40%, signal=83%
MULTICELLULAR ORGANISMAL DEVELOPMENT	115	0.416072	0.856306	0.99	1	1	40346	tags=57%, list=48%, signal=109%
GENERAL RNA POLYMERASE II TRANSCRIPTION FACTOR ACTIVITY	2	0.603641	0.856207	0.768293	1	1	33556	tags=100%, list=40%, signal=166%
MICROTUBULE PLUS-END BINDING	1	0.65589	0.855822	0.807692	1	1	29132	tags=100%, list=34%, signal=152%
GLYCOLIPID BINDING	3	0.574483	0.855766	0.662651	1	1	36024	tags=67%, list=43%, signal=116%
NON-G-PROTEIN COUPLED 7TM RECEPTOR ACTIVITY	11	0.475935	0.855612	0.79	1	1	34277	tags=55%, list=40%, signal=92%
CELLULAR_COMPONENT	4	0.551219	0.855558	0.75	1	1	37993	tags=50%, list=45%, signal=91%
INWARD RECTIFIER POTASSIUM CHANNEL ACTIVITY	8	0.48635	0.855405	0.777778	1	1	39252	tags=88%, list=46%, signal=163%
GLYCEROL-3-PHOSPHATE CATABOLIC PROCESS	2	0.611059	0.855349	0.714286	1	1	32928	tags=100%, list=39%, signal=164%
SODIUM:HYDROGEN ANTIPORTER ACTIVITY	9	0.493148	0.855216	0.81	1	1	22103	tags=33%, list=26%, signal=45%
POSITIVE REGULATION OF INTERLEUKIN-10 BIOSYNTHETIC PROCESS	1	0.625486	0.855198	0.666667	1	1	31706	tags=100%, list=37%, signal=160%
RETINA HOMEOSTASIS	1	0.649311	0.854912	0.730769	1	1	29689	tags=100%, list=35%, signal=154%
ALCOHOL METABOLIC PROCESS	1	0.654095	0.854646	0.72549	1	1	29284	tags=100%, list=35%, signal=153%
INDUCTION OF APOPTOSIS BY INTRACELLULAR SIGNALS	2	0.60214	0.854386	0.739726	1	1	33682	tags=50%, list=40%, signal=83%
PROTEIN AMINO ACID PRENYLATION	4	0.541328	0.854319	0.725275	1	1	36390	tags=75%, list=43%, signal=132%
CAMP BIOSYNTHETIC PROCESS	1	0.665647	0.854111	0.727273	1	1	28306	tags=100%, list=33%, signal=150%
PHOTORECEPTOR CELL MAINTENANCE	1	0.649311	0.854069	0.702128	1	1	29689	tags=100%, list=35%, signal=154%
NEGATIVE REGULATION OF TUMOR NECROSIS FACTOR BIOSYNTHETIC PROCESS	1	0.625486	0.854051	0.781818	1	1	31706	tags=100%, list=37%, signal=160%
ADENINE SALVAGE	1	0.652358	0.853967	0.759259	1	1	29431	tags=100%, list=35%, signal=153%
SMALL NUCLEOLAR RIBONUCLEOPROTEIN COMPLEX	1	0.656835	0.853907	0.696429	1	1	29052	tags=100%, list=34%, signal=152%
RNA INTERFERENCE	3	0.5666	0.853278	0.732558	1	1	22443	tags=67%, list=27%, signal=91%
MANNOSYLTRANSFERASE ACTIVITY	7	0.524162	0.853171	0.774193	1	1	22702	tags=43%, list=27%, signal=59%
PHOSPHOGLUCONATE DEHYDROGENASE (DECARBOXYLATING) ACTIVITY	2	0.597581	0.85299	0.693333	1	1	34069	tags=100%, list=40%, signal=167%
ISOCITRATE METABOLIC PROCESS	2	0.592998	0.852692	0.739726	1	1	34457	tags=100%, list=41%, signal=169%
RETINAL ROD CELL DEVELOPMENT	1	0.649311	0.851981	0.772727	1	1	29689	tags=100%, list=35%, signal=154%
HYDROGEN PEROXIDE CATABOLIC PROCESS	3	0.593812	0.851809	0.753086	1	1	5519	tags=33%, list=7%, signal=36%
RNA ELONGATION	1	0.640499	0.851509	0.763636	1	1	30435	tags=100%, list=36%, signal=156%
HYDROXYMETHYLBILANE SYNTHASE ACTIVITY	1	0.641385	0.851438	0.714286	1	1	30360	tags=100%, list=36%, signal=156%
PENTOSE-PHOSPHATE SHUNT	7	0.499581	0.851343	0.79798	1	1	42368	tags=100%, list=50%, signal=200%
SPERMATID DEVELOPMENT	1	0.649311	0.851186	0.767857	1	1	29689	tags=100%, list=35%, signal=154%
RAB GTPASE BINDING	6	0.533691	0.851123	0.72	1	1	8055	tags=17%, list=10%, signal=18%
NEUROMUSCULAR SYNAPTIC TRANSMISSION	2	0.599611	0.851046	0.7125	1	1	21544	tags=50%, list=25%, signal=67%
SPERM MOTILITY	4	0.535095	0.850737	0.659341	1	1	39359	tags=75%, list=46%, signal=140%
NEPRILYSIN ACTIVITY	30	0.444199	0.850664	0.92	1	1	39334	tags=63%, list=46%, signal=118%
OXIDOREDUCTASE ACTIVITY, ACTING ON CH-OH GROUP OF DONORS	4	0.53682	0.850649	0.755556	1	1	39214	tags=100%, list=46%, signal=186%
COFACTOR BINDING	13	0.47091	0.850471	0.755102	1	1	27543	tags=38%, list=33%, signal=57%
GLYCERALDEHYDE-3-PHOSPHATE DEHYDROGENASE (PHOSPHORYLATING) ACTIVITY	1	0.66241	0.850418	0.744186	1	1	28580	tags=100%, list=34%, signal=151%
TRANSLATIONAL INITIATION	28	0.441792	0.849984	0.87	1	1	45636	tags=93%, list=54%, signal=201%
REGULATION OF RHO PROTEIN SIGNAL TRANSDUCTION	84	0.41206	0.849585	0.98	1	1	47908	tags=76%, list=57%, signal=175%
PCNA COMPLEX	1	0.632266	0.849526	0.792453	1	1	31132	tags=100%, list=37%, signal=158%
TELOMERE MAINTENANCE	2	0.591852	0.849335	0.753623	1	1	34554	tags=100%, list=41%, signal=169%
ATP-DEPENDENT CHROMATIN REMODELING	2	0.595112	0.849275	0.766234	1	1	34278	tags=100%, list=40%, signal=168%
CELL SOMA	3	0.568766	0.849107	0.627907	1	1	36509	tags=100%, list=43%, signal=176%
MICROVILLUS ASSEMBLY	1	0.623667	0.848406	0.74	1	1	31860	tags=100%, list=38%, signal=160%
PHOSPHOLIPASE C ACTIVITY	22	0.448382	0.848299	0.89	1	1	39842	tags=73%, list=47%, signal=137%
MITOCHONDRIAL OUTER MEMBRANE	6	0.503544	0.848106	0.708333	1	1	42030	tags=67%, list=50%, signal=132%
MANNOSE BIOSYNTHETIC PROCESS	1	0.645448	0.847836	0.716981	1	1	30016	tags=100%, list=35%, signal=155%
GLYCOGEN (STARCH) SYNTHASE ACTIVITY	8	0.482895	0.847802	0.767677	1	1	43778	tags=63%, list=52%, signal=129%
NEGATIVE REGULATION OF OSSIFICATION	1	0.63438	0.847682	0.686275	1	1	30953	tags=100%, list=37%, signal=158%
POSITIVE REGULATION OF APOPTOSIS	7	0.507188	0.847666	0.773196	1	1	41724	tags=100%, list=49%, signal=197%
SENSORY PERCEPTION OF SMELL	1	0.649311	0.847105	0.763636	1	1	29689	tags=100%, list=35%, signal=154%
TRANSLATIONAL ELONGATION	12	0.46908	0.847094	0.84	1	1	41937	tags=83%, list=50%, signal=165%
DNA HELICASE ACTIVITY	7	0.515124	0.846837	0.81	1	1	37016	tags=71%, list=44%, signal=127%
SIGNAL RECOGNITION PARTICLE BINDING	3	0.579822	0.846234	0.72619	1	1	35573	tags=100%, list=42%, signal=172%
TRICARBOXYLIC ACID CYCLE ENZYME COMPLEX	1	0.628285	0.846132	0.666667	1	1	31469	tags=100%, list=37%, signal=159%
SEPIAPTERIN REDUCTASE ACTIVITY	2	0.625151	0.845993	0.757143	1	1	31735	tags=100%, list=37%, signal=160%
T CELL DIFFERENTIATION IN THE THYMUS	1	0.655004	0.845943	0.755556	1	1	29207	tags=100%, list=34%, signal=153%
CENTROMERIC HETEROCHROMATIN	2	0.605518	0.845887	0.712121	1	1	21806	tags=50%, list=26%, signal=67%
CARBAMOYL-PHOSPHATE SYNTHASE (GLUTAMINE-HYDROLYZING) ACTIVITY	2	0.598951	0.845657	0.721519	1	1	33953	tags=100%, list=40%, signal=167%
TRANSMEMBRANE RECEPTOR PROTEIN SERINE/THREONINE KINASE ACTIVITY	4	0.528416	0.845266	0.709302	1	1	37159	tags=75%, list=44%, signal=134%
ACETYL-COA BIOSYNTHETIC PROCESS	1	0.659729	0.845025	0.754386	1	1	28807	tags=100%, list=34%, signal=152%
NUCLEAR MRNA SPLICING, VIA SPLICEOSOME	11	0.474852	0.845014	0.777778	1	1	22794	tags=36%, list=27%, signal=50%
METHIONYL AMINOPEPTIDASE ACTIVITY	3	0.55745	0.844851	0.786517	1	1	37467	tags=100%, list=44%, signal=179%
CELL MIGRATION INVOLVED IN GASTRULATION	2	0.603238	0.844556	0.779412	1	1	14678	tags=50%, list=17%, signal=60%
OXYGEN BINDING	4	0.550209	0.844551	0.703297	1	1	31909	tags=50%, list=38%, signal=80%
DENDRITE DEVELOPMENT	1	0.649311	0.843795	0.745098	1	1	29689	tags=100%, list=35%, signal=154%
CELL-CELL JUNCTION ORGANIZATION	1	0.626667	0.843593	0.72	1	1	31606	tags=100%, list=37%, signal=160%
AMIDOPHOSPHORIBOSYLTRANSFERASE ACTIVITY	4	0.54432	0.843399	0.738636	1	1	38579	tags=100%, list=46%, signal=184%
CYSTEINE-TYPE PEPTIDASE ACTIVITY	130	0.407669	0.842922	1	1	1	40452	tags=48%, list=48%, signal=91%
CYTOPLASMIC MEMBRANE-BOUNDED VESICLE	5	0.522963	0.842834	0.715789	1	1	23883	tags=20%, list=28%, signal=28%
SELENIDE, WATER DIKINASE ACTIVITY	2	0.603735	0.84237	0.666667	1	1	33548	tags=100%, list=40%, signal=166%
TRANSMEMBRANE RECEPTOR ACTIVITY	49	0.421525	0.842262	0.93	1	1	43049	tags=63%, list=51%, signal=129%
JNK CASCADE	3	0.577944	0.842242	0.732558	1	1	15835	tags=33%, list=19%, signal=41%
PHOSPHOMANNOMUTASE ACTIVITY	1	0.645448	0.842198	0.839286	1	1	30016	tags=100%, list=35%, signal=155%
COPPER-EXPORTING ATPASE ACTIVITY	5	0.523868	0.842116	0.752688	1	1	40308	tags=40%, list=48%, signal=76%
CELL DIVISION	16	0.457723	0.840949	0.82	1	1	36944	tags=63%, list=44%, signal=111%
POSITIVE REGULATION OF GROWTH RATE	7	0.496238	0.840943	0.72449	1	1	42649	tags=71%, list=50%, signal=144%
LYTIC VACUOLE	3	0.552343	0.840751	0.72619	1	1	22105	tags=67%, list=26%, signal=90%
OXIDOREDUCTASE ACTIVITY, ACTING ON PAIRED DONORS, WITH INCORPORATION OR REDUCTION OF MOLECULAR OXYGEN, REDUCED FLAVIN OR FLAVOPROTEIN AS ONE DONOR, AND INCORPORATION OF ONE ATOM OF OXYGEN	5	0.51495	0.840592	0.762887	1	1	34532	tags=80%, list=41%, signal=135%
NERVOUS SYSTEM DEVELOPMENT	7	0.490592	0.840441	0.726316	1	1	32449	tags=57%, list=38%, signal=93%
T-HELPER 2 CELL DIFFERENTIATION	1	0.625486	0.84036	0.735849	1	1	31706	tags=100%, list=37%, signal=160%
REGULATION OF PROTEIN AMINO ACID PHOSPHORYLATION	11	0.494013	0.83993	0.85	1	1	39541	tags=91%, list=47%, signal=171%
FOLIC ACID BINDING	8	0.500106	0.839893	0.755102	1	1	42322	tags=75%, list=50%, signal=150%
GLUCOSE METABOLIC PROCESS	4	0.541968	0.839581	0.73913	1	1	28580	tags=75%, list=34%, signal=113%
RNA-DEPENDENT DNA REPLICATION	687	0.391799	0.839575	1	1	1	25407	tags=14%, list=30%, signal=19%
ENDONUCLEASE ACTIVITY	77	0.412246	0.839542	0.99	1	1	43208	tags=48%, list=51%, signal=98%
CALCIUM:SODIUM ANTIPORTER ACTIVITY	7	0.502547	0.839453	0.729167	1	1	34590	tags=71%, list=41%, signal=121%
OUTER MEMBRANE	1	0.615209	0.839366	0.740741	1	1	32576	tags=100%, list=38%, signal=163%
FAD BINDING	94	0.41418	0.839333	0.99	1	1	42561	tags=67%, list=50%, signal=135%
MELANOCORTIN RECEPTOR ACTIVITY	18	0.450984	0.839078	0.85	1	1	41265	tags=67%, list=49%, signal=130%
NUTRIENT RESERVOIR ACTIVITY	1	0.628616	0.838725	0.804348	1	1	31441	tags=100%, list=37%, signal=159%
SERINE-TYPE ENDOPEPTIDASE ACTIVITY	115	0.410519	0.838648	1	1	1	43575	tags=63%, list=51%, signal=131%
WNT RECEPTOR SIGNALING PATHWAY	47	0.425123	0.838609	0.98	1	1	40346	tags=57%, list=48%, signal=110%
ALLANTOICASE ACTIVITY	1	0.632301	0.838508	0.764706	1	1	31129	tags=100%, list=37%, signal=158%
ARYLESTERASE ACTIVITY	3	0.548996	0.83835	0.710526	1	1	27982	tags=67%, list=33%, signal=100%
FOLLICULAR DENDRITIC CELL DIFFERENTIATION	1	0.625486	0.838293	0.75	1	1	31706	tags=100%, list=37%, signal=160%
ALCOHOL DEHYDROGENASE (NAD) ACTIVITY	1	0.635538	0.838038	0.709091	1	1	30855	tags=100%, list=36%, signal=157%
RETROGRADE VESICLE-MEDIATED TRANSPORT, GOLGI TO ER	1	0.642649	0.837941	0.790698	1	1	30253	tags=100%, list=36%, signal=156%
AMP BINDING	2	0.594013	0.837941	0.721519	1	1	34371	tags=100%, list=41%, signal=168%
INTEGRIN-MEDIATED SIGNALING PATHWAY	29	0.438386	0.837873	0.89	1	1	35156	tags=48%, list=42%, signal=83%
AGMATINASE ACTIVITY	1	0.633258	0.837665	0.744681	1	1	31048	tags=100%, list=37%, signal=158%
MITOTIC SISTER CHROMATID SEGREGATION	1	0.626903	0.837512	0.779661	1	1	31586	tags=100%, list=37%, signal=160%
MANNOSE TRANSPORT	3	0.552343	0.837323	0.72619	1	1	22105	tags=67%, list=26%, signal=90%
ADULT BEHAVIOR	1	0.649311	0.837051	0.782609	1	1	29689	tags=100%, list=35%, signal=154%
SELENIUM BINDING	18	0.446175	0.836848	0.9	1	1	44569	tags=89%, list=53%, signal=188%
CELL SURFACE RECEPTOR LINKED SIGNAL TRANSDUCTION	12	0.461936	0.836573	0.868687	1	1	34277	tags=50%, list=40%, signal=84%
PHOSPHOTRANSFERASE ACTIVITY, PHOSPHATE GROUP AS ACCEPTOR	5	0.531865	0.836519	0.772727	1	1	39634	tags=100%, list=47%, signal=188%
SMALL NUCLEAR RIBONUCLEOPROTEIN COMPLEX	1	0.623301	0.836479	0.693878	1	1	31891	tags=100%, list=38%, signal=160%
2-POLYPRENYL-6-METHOXY-1,4-BENZOQUINONE METHYLTRANSFERASE ACTIVITY	1	0.623655	0.836372	0.694915	1	1	31861	tags=100%, list=38%, signal=160%
CELL OUTER MEMBRANE	1	0.61	0.836299	0.692308	1	1	33017	tags=100%, list=39%, signal=164%
SUBSTRATE-SPECIFIC TRANSMEMBRANE TRANSPORTER ACTIVITY	4	0.566306	0.836198	0.817204	1	1	22151	tags=50%, list=26%, signal=68%
BRAIN DEVELOPMENT	4	0.535107	0.835482	0.776596	1	1	39359	tags=100%, list=46%, signal=187%
RHO GUANYL-NUCLEOTIDE EXCHANGE FACTOR ACTIVITY	85	0.412068	0.835313	0.99	1	1	47908	tags=76%, list=57%, signal=176%
NUCLEAR HETEROCHROMATIN	1	0.626029	0.835076	0.732143	1	1	31660	tags=100%, list=37%, signal=160%
L-PHENYLALANINE CATABOLIC PROCESS	3	0.552192	0.835068	0.802632	1	1	27918	tags=67%, list=33%, signal=99%
4-AMINOBUTYRATE TRANSAMINASE ACTIVITY	1	0.602452	0.835014	0.704918	1	1	33656	tags=100%, list=40%, signal=166%
L-SERINE METABOLIC PROCESS	2	0.59673	0.834727	0.794521	1	1	34141	tags=100%, list=40%, signal=168%
REGULATION OF SMALL GTPASE MEDIATED SIGNAL TRANSDUCTION	49	0.419068	0.83462	0.99	1	1	46152	tags=65%, list=55%, signal=143%
ACETATE-COA LIGASE ACTIVITY	2	0.594013	0.834522	0.775	1	1	34371	tags=100%, list=41%, signal=168%
ENDODEOXYRIBONUCLEASE ACTIVITY, PRODUCING 5'-PHOSPHOMONOESTERS	6	0.50421	0.834171	0.849462	1	1	29281	tags=50%, list=35%, signal=76%
PHOSPHORYLATION	18	0.44818	0.833809	0.9	1	1	45913	tags=78%, list=54%, signal=170%
TIGHT JUNCTION	1	0.606669	0.833778	0.680851	1	1	33299	tags=100%, list=39%, signal=165%
FRUCTOSE-BISPHOSPHATE ALDOLASE ACTIVITY	1	0.61163	0.833735	0.8	1	1	32879	tags=100%, list=39%, signal=163%
CLEAVAGE FURROW	1	0.626667	0.833385	0.75	1	1	31606	tags=100%, list=37%, signal=160%
ACETYLGALACTOSAMINYLTRANSFERASE ACTIVITY	1	0.633896	0.833313	0.791667	1	1	30994	tags=100%, list=37%, signal=158%
PEPTIDYL-DIPEPTIDASE A ACTIVITY	9	0.479486	0.833301	0.826531	1	1	44067	tags=67%, list=52%, signal=139%
GLYCOLIPID TRANSPORT	3	0.574483	0.833281	0.783133	1	1	36024	tags=67%, list=43%, signal=116%
3',5'-CYCLIC-NUCLEOTIDE PHOSPHODIESTERASE ACTIVITY	32	0.426753	0.833189	0.92	1	1	40955	tags=56%, list=48%, signal=109%
M BAND	1	0.591869	0.833014	0.723404	1	1	34552	tags=100%, list=41%, signal=169%
PROTEASOME ASSEMBLY	1	0.634699	0.832804	0.784314	1	1	30926	tags=100%, list=37%, signal=158%
PHOSPHATASE ACTIVATOR ACTIVITY	1	0.630848	0.832599	0.755556	1	1	31252	tags=100%, list=37%, signal=159%
NITROGEN COMPOUND METABOLIC PROCESS	26	0.43375	0.832543	0.91	1	1	47946	tags=88%, list=57%, signal=204%
POSITIVE REGULATION OF FLAGELLUM ASSEMBLY	1	0.649311	0.832391	0.818182	1	1	29689	tags=100%, list=35%, signal=154%
OXIDOREDUCTASE ACTIVITY, ACTING ON THE CH-CH GROUP OF DONORS	33	0.419896	0.832053	0.97	1	1	37403	tags=58%, list=44%, signal=103%
GLYCEROL KINASE ACTIVITY	3	0.543542	0.831938	0.795181	1	1	11963	tags=33%, list=14%, signal=39%
RESPONSE TO UNFOLDED PROTEIN	1	0.630565	0.831856	0.789474	1	1	31276	tags=100%, list=37%, signal=159%
DNA METABOLIC PROCESS	18	0.449536	0.831779	0.88	1	1	39174	tags=61%, list=46%, signal=114%
NAD BIOSYNTHETIC PROCESS	9	0.48088	0.831626	0.79	1	1	43951	tags=89%, list=52%, signal=185%
NEGATIVE REGULATION OF MAPKKK CASCADE	1	0.626667	0.831518	0.769231	1	1	31606	tags=100%, list=37%, signal=160%
GLUTATHIONE TRANSFERASE ACTIVITY	8	0.497272	0.831337	0.77551	1	1	37533	tags=88%, list=44%, signal=157%
N4-(BETA-N-ACETYLGLUCOSAMINYL)-L-ASPARAGINASE ACTIVITY	1	0.625309	0.831309	0.790698	1	1	31721	tags=100%, list=37%, signal=160%
URACIL DNA N-GLYCOSYLASE ACTIVITY	4	0.529744	0.831258	0.83871	1	1	39812	tags=75%, list=47%, signal=142%
OUTER MEMBRANE-BOUNDED PERIPLASMIC SPACE	11	0.480661	0.831222	0.848485	1	1	38353	tags=73%, list=45%, signal=133%
PROTEIN IMPORT INTO NUCLEUS	6	0.492003	0.830902	0.752577	1	1	43009	tags=100%, list=51%, signal=203%
GLYCEROL-3-PHOSPHATE DEHYDROGENASE (NAD+) ACTIVITY	2	0.611059	0.830893	0.818182	1	1	32928	tags=100%, list=39%, signal=164%
PROTEIN INSERTION INTO MEMBRANE	2	0.592868	0.830675	0.792208	1	1	34468	tags=100%, list=41%, signal=169%
EXTRACELLULAR MATRIX	38	0.424521	0.830471	0.97	1	1	24170	tags=21%, list=29%, signal=29%
ACID PHOSPHATASE ACTIVITY	22	0.446474	0.830447	0.89	1	1	39626	tags=64%, list=47%, signal=120%
GLYCEROL-3-PHOSPHATE DEHYDROGENASE COMPLEX	4	0.538951	0.830413	0.819149	1	1	32928	tags=75%, list=39%, signal=123%
TRNA (GUANINE-N7-)-METHYLTRANSFERASE ACTIVITY	1	0.610047	0.830322	0.73913	1	1	33013	tags=100%, list=39%, signal=164%
CAMP BINDING	3	0.56666	0.829874	0.773333	1	1	31763	tags=67%, list=38%, signal=107%
TAP2 BINDING	1	0.611595	0.829862	0.75	1	1	32882	tags=100%, list=39%, signal=164%
OXIDOREDUCTASE ACTIVITY, ACTING ON PAIRED DONORS, WITH OXIDATION OF A PAIR OF DONORS RESULTING IN THE REDUCTION OF MOLECULAR OXYGEN TO TWO MOLECULES OF WATER	4	0.532685	0.829533	0.776471	1	1	39564	tags=100%, list=47%, signal=188%
CLATHRIN COAT	3	0.540129	0.829493	0.710843	1	1	29526	tags=67%, list=35%, signal=102%
OLIGOPEPTIDE TRANSPORT	18	0.444644	0.829482	0.88	1	1	18569	tags=39%, list=22%, signal=50%
NITRIC OXIDE BIOSYNTHETIC PROCESS	2	0.57561	0.829463	0.75	1	1	35929	tags=100%, list=42%, signal=174%
TRANSALDOLASE ACTIVITY	2	0.592655	0.829351	0.712121	1	1	34486	tags=100%, list=41%, signal=169%
INTRAMOLECULAR TRANSFERASE ACTIVITY, PHOSPHOTRANSFERASES	8	0.473636	0.829232	0.83	1	1	37894	tags=63%, list=45%, signal=113%
DEFENSE RESPONSE TO PROTOZOAN	1	0.625486	0.829034	0.745098	1	1	31706	tags=100%, list=37%, signal=160%
CHAPERONE BINDING	4	0.531102	0.82901	0.747126	1	1	39698	tags=100%, list=47%, signal=188%
RUFFLE	8	0.493288	0.82879	0.783505	1	1	31860	tags=63%, list=38%, signal=100%
RAB GDP-DISSOCIATION INHIBITOR ACTIVITY	2	0.603878	0.828775	0.742857	1	1	14689	tags=50%, list=17%, signal=60%
CELLULAR AROMATIC COMPOUND METABOLIC PROCESS	13	0.466669	0.828687	0.84	1	1	36908	tags=54%, list=44%, signal=95%
RECEPTOR SIGNALING PROTEIN ACTIVITY	7	0.484921	0.828301	0.846939	1	1	43608	tags=86%, list=52%, signal=177%
PALMITOYL-(PROTEIN) HYDROLASE ACTIVITY	2	0.597345	0.828193	0.75	1	1	34089	tags=100%, list=40%, signal=167%
LIPID BINDING	5	0.500478	0.828001	0.723404	1	1	42291	tags=100%, list=50%, signal=200%
PROLINE-TRNA LIGASE ACTIVITY	2	0.598516	0.827893	0.8	1	1	15462	tags=50%, list=18%, signal=61%
NEGATIVE REGULATION OF SYNAPTIC GROWTH AT NEUROMUSCULAR JUNCTION	2	0.599611	0.827777	0.767123	1	1	21544	tags=50%, list=25%, signal=67%
NEURON MATURATION	1	0.630565	0.827738	0.764706	1	1	31276	tags=100%, list=37%, signal=159%
REGULATION OF CELL DIVISION	2	0.588538	0.82756	0.686567	1	1	12215	tags=50%, list=14%, signal=58%
CYTOSKELETON	79	0.406914	0.827523	0.99	1	1	48025	tags=80%, list=57%, signal=184%
ADHERENS JUNCTION	1	0.626667	0.827307	0.708333	1	1	31606	tags=100%, list=37%, signal=160%
CYSTEINE METABOLIC PROCESS	1	0.624564	0.827279	0.75	1	1	31784	tags=100%, list=38%, signal=160%
ENDOPLASMIC RETICULUM MEMBRANE	19	0.438957	0.827276	0.92	1	1	29510	tags=47%, list=35%, signal=73%
GLYCINE HYDROXYMETHYLTRANSFERASE ACTIVITY	2	0.59673	0.827163	0.791667	1	1	34141	tags=100%, list=40%, signal=168%
ACTIN CYTOSKELETON	20	0.434821	0.827131	0.888889	1	1	33647	tags=60%, list=40%, signal=100%
REGULATION OF TRANSCRIPTION FROM RNA POLYMERASE II PROMOTER	8	0.479958	0.82687	0.785714	1	1	32823	tags=50%, list=39%, signal=82%
MICROVILLUS	1	0.623667	0.826863	0.785714	1	1	31860	tags=100%, list=38%, signal=160%
NICOTINIC ACETYLCHOLINE-ACTIVATED CATION-SELECTIVE CHANNEL ACTIVITY	24	0.446628	0.826853	0.86	1	1	34579	tags=33%, list=41%, signal=56%
MARGINAL ZONE B CELL DIFFERENTIATION	1	0.625486	0.825504	0.789474	1	1	31706	tags=100%, list=37%, signal=160%
MOLECULAR_FUNCTION	3	0.551224	0.82519	0.775281	1	1	37993	tags=67%, list=45%, signal=121%
SPLEEN DEVELOPMENT	1	0.625486	0.825172	0.772727	1	1	31706	tags=100%, list=37%, signal=160%
TRYPTOPHAN 2,3-DIOXYGENASE ACTIVITY	1	0.593097	0.825146	0.803571	1	1	34448	tags=100%, list=41%, signal=169%
PROTEASOME REGULATORY PARTICLE	2	0.596376	0.825037	0.795181	1	1	34171	tags=100%, list=40%, signal=168%
DEFENSE RESPONSE TO BACTERIUM	1	0.625486	0.824832	0.706897	1	1	31706	tags=100%, list=37%, signal=160%
METHIONINE BIOSYNTHETIC PROCESS	6	0.513478	0.82461	0.804348	1	1	41191	tags=100%, list=49%, signal=195%
CELLULAR CARBOHYDRATE METABOLIC PROCESS	7	0.504542	0.82434	0.826531	1	1	41947	tags=86%, list=50%, signal=170%
RIBOSE PHOSPHATE DIPHOSPHOKINASE ACTIVITY	2	0.609133	0.824111	0.765625	1	1	33091	tags=100%, list=39%, signal=164%
PROLYL-TRNA AMINOACYLATION	2	0.598516	0.82343	0.766234	1	1	15462	tags=50%, list=18%, signal=61%
BASAL PLASMA MEMBRANE	3	0.5351	0.823428	0.729412	1	1	39359	tags=100%, list=46%, signal=187%
GAMMA-GLUTAMYLTRANSFERASE ACTIVITY	18	0.439268	0.823146	0.9	1	1	44912	tags=78%, list=53%, signal=166%
NUCLEOSIDE BINDING	4	0.533642	0.822669	0.782609	1	1	39483	tags=100%, list=47%, signal=187%
CYSTEINE DESULFURASE ACTIVITY	1	0.624564	0.82266	0.78	1	1	31784	tags=100%, list=38%, signal=160%
AMINOMETHYLTRANSFERASE ACTIVITY	8	0.490879	0.822573	0.83	1	1	40025	tags=75%, list=47%, signal=142%
CHOLESTENOL DELTA-ISOMERASE ACTIVITY	1	0.613024	0.822455	0.773585	1	1	32761	tags=100%, list=39%, signal=163%
PROTEIN PRENYLTRANSFERASE ACTIVITY	4	0.541328	0.822195	0.791209	1	1	36390	tags=75%, list=43%, signal=132%
CELL JUNCTION	60	0.403646	0.82196	1	1	1	49274	tags=57%, list=58%, signal=135%
GLYCINE DEHYDROGENASE (DECARBOXYLATING) ACTIVITY	3	0.537593	0.821793	0.77381	1	1	39148	tags=100%, list=46%, signal=186%
VESICLE DOCKING DURING EXOCYTOSIS	18	0.440967	0.821194	0.848485	1	1	45584	tags=89%, list=54%, signal=193%
TRANSCRIPTION FACTOR TFIID COMPLEX	10	0.470112	0.821189	0.83	1	1	44862	tags=80%, list=53%, signal=170%
SPLICEOSOMAL COMPLEX	12	0.454405	0.821186	0.818182	1	1	34639	tags=50%, list=41%, signal=85%
APOPTOSIS	34	0.420407	0.821006	0.92	1	1	43947	tags=74%, list=52%, signal=153%
DNA RECOMBINATION	109	0.399756	0.820968	1	1	1	45933	tags=53%, list=54%, signal=116%
TRNA DIHYDROURIDINE SYNTHASE ACTIVITY	7	0.500378	0.820847	0.808511	1	1	38934	tags=71%, list=46%, signal=132%
STEROID BIOSYNTHETIC PROCESS	3	0.541798	0.820835	0.790698	1	1	38791	tags=67%, list=46%, signal=123%
GLYCINE METABOLIC PROCESS	5	0.537605	0.820243	0.76087	1	1	39148	tags=100%, list=46%, signal=186%
MEMBRANE COAT	39	0.410353	0.820218	0.98	1	1	48630	tags=87%, list=57%, signal=205%
T-HELPER 1 TYPE IMMUNE RESPONSE	1	0.625486	0.820113	0.785714	1	1	31706	tags=100%, list=37%, signal=160%
NUCLEOSIDE:SODIUM SYMPORTER ACTIVITY	4	0.533642	0.820079	0.706522	1	1	39483	tags=100%, list=47%, signal=187%
OXIDOREDUCTASE ACTIVITY, ACTING ON NADH OR NADPH	14	0.446735	0.81956	0.85	1	1	45591	tags=93%, list=54%, signal=201%
RNA-DIRECTED DNA POLYMERASE ACTIVITY	715	0.382376	0.819444	1	1	1	25407	tags=13%, list=30%, signal=19%
TRANSCRIPTION TERMINATION	3	0.54524	0.819301	0.811111	1	1	24896	tags=67%, list=29%, signal=94%
ENDOCYTOSIS	3	0.559729	0.818702	0.802469	1	1	37273	tags=67%, list=44%, signal=119%
NUCLEASE ACTIVITY	53	0.413347	0.81868	1	1	1	47953	tags=62%, list=57%, signal=144%
METHYLMALONYL-COA MUTASE ACTIVITY	3	0.53666	0.818377	0.780488	1	1	39227	tags=100%, list=46%, signal=186%
STEREOCILIUM	1	0.623667	0.817778	0.824561	1	1	31860	tags=100%, list=38%, signal=160%
TWO-COMPONENT SENSOR ACTIVITY	14	0.459242	0.817554	0.89	1	1	45785	tags=93%, list=54%, signal=202%
MITOCHONDRIAL ELECTRON TRANSPORT, NADH TO UBIQUINONE	3	0.534876	0.817441	0.776316	1	1	39378	tags=100%, list=47%, signal=187%
'DE NOVO' PYRIMIDINE BASE BIOSYNTHETIC PROCESS	10	0.465292	0.817247	0.808081	1	1	45270	tags=80%, list=53%, signal=172%
NUCLEOSOME BINDING	2	0.595112	0.817128	0.78481	1	1	34278	tags=100%, list=40%, signal=168%
RESPONSE TO HYPOXIA	2	0.575044	0.816867	0.772727	1	1	28339	tags=50%, list=33%, signal=75%
PHOSPHO-N-ACETYLMURAMOYL-PENTAPEPTIDE-TRANSFERASE ACTIVITY	2	0.595254	0.816767	0.847222	1	1	34266	tags=100%, list=40%, signal=168%
AMINOACYL-TRNA LIGASE ACTIVITY	41	0.411227	0.816447	0.98	1	1	48505	tags=90%, list=57%, signal=211%
REGULATION OF DNA REPLICATION	1	0.632266	0.816067	0.76087	1	1	31132	tags=100%, list=37%, signal=158%
ANTIPORTER ACTIVITY	11	0.458596	0.815867	0.878788	1	1	43065	tags=64%, list=51%, signal=130%
MUSCLE MYOSIN COMPLEX	1	0.591869	0.815655	0.809524	1	1	34552	tags=100%, list=41%, signal=169%
PROTEIN TARGETING	2	0.595596	0.815626	0.741379	1	1	34237	tags=100%, list=40%, signal=168%
RAC GTPASE ACTIVATOR ACTIVITY	1	0.634227	0.815404	0.865385	1	1	30966	tags=100%, list=37%, signal=158%
MITOCHONDRIAL GENOME MAINTENANCE	1	0.625509	0.815332	0.807692	1	1	31704	tags=100%, list=37%, signal=160%
PURINE NUCLEOTIDE BINDING	4	0.524327	0.815141	0.771739	1	1	6238	tags=25%, list=7%, signal=27%
4-HYDROXYPHENYLPYRUVATE DIOXYGENASE ACTIVITY	3	0.538526	0.814427	0.772152	1	1	39069	tags=100%, list=46%, signal=186%
CARDIAC MYOFIBRIL ASSEMBLY	1	0.591869	0.814406	0.754717	1	1	34552	tags=100%, list=41%, signal=169%
ALKYLBASE DNA N-GLYCOSYLASE ACTIVITY	1	0.635065	0.814305	0.770833	1	1	30895	tags=100%, list=36%, signal=157%
HISTIDYL-TRNA AMINOACYLATION	2	0.574193	0.814284	0.753623	1	1	36049	tags=100%, list=43%, signal=174%
COBALT ION BINDING	6	0.513478	0.814271	0.8125	1	1	41191	tags=100%, list=49%, signal=195%
HISTONE DEACETYLASE ACTIVITY	6	0.508825	0.814015	0.787879	1	1	33696	tags=83%, list=40%, signal=138%
RIBONUCLEOSIDE MONOPHOSPHATE BIOSYNTHETIC PROCESS	1	0.609126	0.814003	0.773585	1	1	33091	tags=100%, list=39%, signal=164%
INTRACELLULAR PROTEIN TRANSMEMBRANE TRANSPORT	7	0.486752	0.813939	0.835052	1	1	43454	tags=100%, list=51%, signal=205%
STEROL METABOLIC PROCESS	1	0.613024	0.813775	0.808511	1	1	32761	tags=100%, list=39%, signal=163%
SMALL PROTEIN ACTIVATING ENZYME ACTIVITY	9	0.471371	0.813647	0.85	1	1	44754	tags=67%, list=53%, signal=141%
ECTODERM DEVELOPMENT	1	0.626667	0.813584	0.816327	1	1	31606	tags=100%, list=37%, signal=160%
LIPOATE SYNTHASE ACTIVITY	2	0.554664	0.81354	0.784615	1	1	15709	tags=50%, list=19%, signal=61%
CYCLOPROPANE-FATTY-ACYL-PHOSPHOLIPID SYNTHASE ACTIVITY	1	0.603574	0.813377	0.803922	1	1	33561	tags=100%, list=40%, signal=166%
BILE ACID:SODIUM SYMPORTER ACTIVITY	3	0.557388	0.813127	0.784091	1	1	14073	tags=33%, list=17%, signal=40%
CLATHRIN COAT ASSEMBLY	3	0.540129	0.812991	0.776471	1	1	29526	tags=67%, list=35%, signal=102%
TRANSFORMING GROWTH FACTOR BETA RECEPTOR ACTIVITY	4	0.528416	0.812456	0.782609	1	1	37159	tags=75%, list=44%, signal=134%
CAJAL BODY	1	0.623301	0.812313	0.741379	1	1	31891	tags=100%, list=38%, signal=160%
MITOCHONDRIAL INTERMEMBRANE SPACE PROTEIN TRANSPORTER COMPLEX	6	0.486746	0.812287	0.8	1	1	43454	tags=100%, list=51%, signal=205%
MANNOSE TRANSMEMBRANE TRANSPORTER ACTIVITY	3	0.552343	0.811751	0.848837	1	1	22105	tags=67%, list=26%, signal=90%
RESPONSE TO BIOTIC STIMULUS	2	0.55488	0.81065	0.823529	1	1	37684	tags=100%, list=45%, signal=180%
GABA-A RECEPTOR ACTIVITY	25	0.419555	0.810204	0.96	1	1	49139	tags=56%, list=58%, signal=133%
RESPONSE TO UV	1	0.612032	0.809827	0.785714	1	1	32845	tags=100%, list=39%, signal=163%
2-ALKENAL REDUCTASE ACTIVITY	8	0.473193	0.809484	0.846939	1	1	27916	tags=50%, list=33%, signal=75%
PROTEIN IMPORT INTO PEROXISOME MATRIX, DOCKING	2	0.572728	0.809265	0.725	1	1	36173	tags=100%, list=43%, signal=175%
STEROL BINDING	7	0.486705	0.808252	0.829787	1	1	43456	tags=71%, list=51%, signal=147%
ADENOSYLHOMOCYSTEINASE ACTIVITY	3	0.53013	0.808243	0.765432	1	1	30027	tags=67%, list=35%, signal=103%
HEART LOOPING	3	0.534461	0.807987	0.810127	1	1	19275	tags=33%, list=23%, signal=43%
RNA SPLICING	6	0.497838	0.807949	0.829787	1	1	42515	tags=100%, list=50%, signal=201%
PHOSPHOENOLPYRUVATE CARBOXYKINASE ACTIVITY	4	0.524327	0.807384	0.876405	1	1	6238	tags=25%, list=7%, signal=27%
PHOSPHATE METABOLIC PROCESS	1	0.604779	0.807346	0.755556	1	1	33459	tags=100%, list=40%, signal=165%
TRANSCRIPTION TERMINATION FACTOR ACTIVITY	3	0.54524	0.807322	0.790123	1	1	24896	tags=67%, list=29%, signal=94%
DIACYLGLYCEROL BINDING	21	0.430071	0.807286	0.95	1	1	47363	tags=81%, list=56%, signal=184%
ARGININE BIOSYNTHETIC PROCESS	2	0.577606	0.806545	0.802632	1	1	35760	tags=100%, list=42%, signal=173%
FEMALE PREGNANCY	1	0.577186	0.806484	0.782609	1	1	35795	tags=100%, list=42%, signal=173%
ACTIN FILAMENT BINDING	6	0.480384	0.806209	0.87234	1	1	36383	tags=67%, list=43%, signal=117%
DIHYDROPTEROATE SYNTHASE ACTIVITY	4	0.513466	0.806117	0.75	1	1	41191	tags=100%, list=49%, signal=195%
HEME BIOSYNTHETIC PROCESS	2	0.593529	0.806047	0.791045	1	1	34412	tags=100%, list=41%, signal=168%
PROTEIN IMPORT INTO MITOCHONDRIAL INNER MEMBRANE	6	0.486746	0.805158	0.791667	1	1	43454	tags=100%, list=51%, signal=205%
ASPARTIC-TYPE SIGNAL PEPTIDASE ACTIVITY	2	0.555577	0.804796	0.774648	1	1	37625	tags=100%, list=44%, signal=180%
MITOCHONDRIAL CHROMOSOME	1	0.625509	0.804787	0.76087	1	1	31704	tags=100%, list=37%, signal=160%
LIPID BIOSYNTHETIC PROCESS	4	0.51781	0.804756	0.782609	1	1	33561	tags=75%, list=40%, signal=124%
TRNA AMINOACYLATION FOR PROTEIN TRANSLATION	37	0.408482	0.804555	1	1	1	48505	tags=89%, list=57%, signal=209%
MEMBRANE RAFT	3	0.5351	0.804258	0.809524	1	1	39359	tags=100%, list=46%, signal=187%
HYDROLASE ACTIVITY, ACTING ON ACID ANHYDRIDES, IN PHOSPHORUS-CONTAINING ANHYDRIDES	20	0.431749	0.804033	0.93	1	1	45655	tags=70%, list=54%, signal=152%
IMP CYCLOHYDROLASE ACTIVITY	1	0.576111	0.803835	0.777778	1	1	35886	tags=100%, list=42%, signal=174%
RESPONSE TO CORTICOSTERONE STIMULUS	1	0.630565	0.803286	0.795918	1	1	31276	tags=100%, list=37%, signal=159%
PHOSPHOINOSITIDE BINDING	53	0.404255	0.803047	0.99	1	1	34382	tags=45%, list=41%, signal=76%
INORGANIC DIPHOSPHATASE ACTIVITY	1	0.604779	0.802727	0.770833	1	1	33459	tags=100%, list=40%, signal=165%
CHAPERONE MEDIATED PROTEIN FOLDING REQUIRING COFACTOR	3	0.549099	0.802367	0.851852	1	1	27976	tags=67%, list=33%, signal=100%
CHOLESTEROL OXIDASE ACTIVITY	1	0.596522	0.802321	0.77193	1	1	34158	tags=100%, list=40%, signal=168%
HYDROLASE ACTIVITY, ACTING ON CARBON-NITROGEN (BUT NOT PEPTIDE) BONDS	23	0.427564	0.802233	0.95	1	1	45696	tags=83%, list=54%, signal=179%
MITOTIC CELL CYCLE	3	0.552765	0.802182	0.797619	1	1	10722	tags=33%, list=13%, signal=38%
PEPTIDYL-DIPHTHAMIDE BIOSYNTHETIC PROCESS FROM PEPTIDYL-HISTIDINE	2	0.572834	0.801917	0.75	1	1	36164	tags=100%, list=43%, signal=175%
REGULATION OF NEURON DIFFERENTIATION	1	0.594373	0.801719	0.72549	1	1	34340	tags=100%, list=41%, signal=168%
PROTEIN N-TERMINUS BINDING	3	0.539778	0.801146	0.833333	1	1	38962	tags=67%, list=46%, signal=124%
4 IRON, 4 SULFUR CLUSTER BINDING	22	0.419997	0.80094	0.95	1	1	42965	tags=73%, list=51%, signal=148%
GLUTAMINE BIOSYNTHETIC PROCESS	1	0.580116	0.800789	0.82	1	1	35547	tags=100%, list=42%, signal=172%
EXOCYTOSIS	8	0.465859	0.800107	0.842105	1	1	42841	tags=88%, list=51%, signal=177%
PHENYLALANINE-TRNA LIGASE ACTIVITY	6	0.48319	0.799895	0.826531	1	1	43755	tags=100%, list=52%, signal=207%
ACYL-COA DEHYDROGENASE ACTIVITY	23	0.432383	0.799873	0.91	1	1	37403	tags=61%, list=44%, signal=109%
APICOLATERAL PLASMA MEMBRANE	1	0.58992	0.799415	0.796296	1	1	34717	tags=100%, list=41%, signal=170%
BIOLOGICAL_PROCESS	2	0.551218	0.799312	0.853333	1	1	37993	tags=50%, list=45%, signal=91%
TRYPTOPHAN CATABOLIC PROCESS TO KYNURENINE	1	0.593097	0.799067	0.767857	1	1	34448	tags=100%, list=41%, signal=169%
GPI ANCHOR BIOSYNTHETIC PROCESS	11	0.449004	0.799054	0.9	1	1	45380	tags=91%, list=54%, signal=196%
ISOPRENOID BIOSYNTHETIC PROCESS	13	0.448772	0.799037	0.91	1	1	46037	tags=92%, list=54%, signal=202%
METHYLATION-DEPENDENT CHROMATIN SILENCING	1	0.626029	0.798829	0.796296	1	1	31660	tags=100%, list=37%, signal=160%
XANTHINE DEHYDROGENASE ACTIVITY	1	0.604496	0.79809	0.773585	1	1	33483	tags=100%, list=40%, signal=165%
NUCLEOLUS ORGANIZATION	1	0.623301	0.798033	0.867924	1	1	31891	tags=100%, list=38%, signal=160%
3-HYDROXYISOBUTYRATE DEHYDROGENASE ACTIVITY	1	0.597574	0.797716	0.839286	1	1	34069	tags=100%, list=40%, signal=167%
RESPIRATORY CHAIN COMPLEX IV ASSEMBLY	1	0.579324	0.797396	0.76087	1	1	35614	tags=100%, list=42%, signal=173%
THREONINE-TRNA LIGASE ACTIVITY	2	0.540283	0.797212	0.771429	1	1	30888	tags=50%, list=36%, signal=79%
SYNAPSE	58	0.395239	0.79712	1	1	1	49871	tags=55%, list=59%, signal=134%
CLATHRIN BINDING	3	0.540129	0.796712	0.8375	1	1	29526	tags=67%, list=35%, signal=102%
METHIONINE ADENOSYLTRANSFERASE ACTIVITY	2	0.55697	0.796595	0.791667	1	1	37507	tags=100%, list=44%, signal=180%
OVARIAN FOLLICLE CELL DEVELOPMENT	1	0.58992	0.796403	0.816327	1	1	34717	tags=100%, list=41%, signal=170%
PIGMENT GRANULE AGGREGATION IN CELL CENTER	3	0.534461	0.796072	0.802469	1	1	19275	tags=33%, list=23%, signal=43%
6-PHOSPHOGLUCONOLACTONASE ACTIVITY	4	0.499563	0.796053	0.849462	1	1	42368	tags=100%, list=50%, signal=200%
TRANSAMINASE ACTIVITY	17	0.425519	0.796013	0.92	1	1	38532	tags=59%, list=46%, signal=108%
SOLUBLE FRACTION	7	0.49215	0.795053	0.826531	1	1	42997	tags=100%, list=51%, signal=203%
MITOCHONDRIAL OUTER MEMBRANE TRANSLOCASE COMPLEX	1	0.595589	0.794922	0.811321	1	1	34237	tags=100%, list=40%, signal=168%
WNT RECEPTOR SIGNALING PATHWAY, CALCIUM MODULATING PATHWAY	26	0.425027	0.794611	0.98	1	1	33345	tags=46%, list=39%, signal=76%
ASPARAGINASE ACTIVITY	4	0.505008	0.794559	0.816092	1	1	41907	tags=100%, list=50%, signal=198%
GAMMA-AMINOBUTYRIC ACID METABOLIC PROCESS	1	0.602452	0.794432	0.764706	1	1	33656	tags=100%, list=40%, signal=166%
NICOTINATE-NUCLEOTIDE DIPHOSPHORYLASE (CARBOXYLATING) ACTIVITY	1	0.588148	0.794191	0.849057	1	1	34867	tags=100%, list=41%, signal=170%
NAD(P)+ TRANSHYDROGENASE (AB-SPECIFIC) ACTIVITY	2	0.540622	0.794102	0.808219	1	1	38891	tags=100%, list=46%, signal=185%
AXON GUIDANCE	6	0.475291	0.79408	0.824742	1	1	20470	tags=33%, list=24%, signal=44%
NADP OR NADPH BINDING	27	0.408384	0.79405	0.98	1	1	46290	tags=70%, list=55%, signal=155%
GLUTAMYL-TRNA AMINOACYLATION	4	0.516503	0.793643	0.788889	1	1	19826	tags=50%, list=23%, signal=65%
STRUCTURAL CONSTITUENT OF NUCLEAR PORE	3	0.528934	0.793462	0.77381	1	1	39881	tags=100%, list=47%, signal=189%
INTRAMOLECULAR TRANSFERASE ACTIVITY	3	0.53666	0.793267	0.717647	1	1	39227	tags=100%, list=46%, signal=186%
DEOXYRIBOSE-PHOSPHATE ALDOLASE ACTIVITY	1	0.592695	0.792005	0.816327	1	1	34482	tags=100%, list=41%, signal=169%
MICROTUBULE POLYMERIZATION	2	0.535094	0.791986	0.805556	1	1	39359	tags=100%, list=46%, signal=187%
DIPHTHINE SYNTHASE ACTIVITY	2	0.572834	0.791841	0.802817	1	1	36164	tags=100%, list=43%, signal=175%
ADULT HEART DEVELOPMENT	1	0.591869	0.791555	0.84	1	1	34552	tags=100%, list=41%, signal=169%
VASCULAR ENDOTHELIAL GROWTH FACTOR RECEPTOR ACTIVITY	10	0.45146	0.791018	0.93	1	1	34531	tags=20%, list=41%, signal=34%
REGULATION OF APOPTOSIS	70	0.389341	0.790536	1	1	1	50061	tags=79%, list=59%, signal=192%
PYRROLINE-5-CARBOXYLATE REDUCTASE ACTIVITY	3	0.534898	0.79043	0.75	1	1	27740	tags=67%, list=33%, signal=99%
ASTACIN ACTIVITY	47	0.401539	0.790287	0.98	1	1	28104	tags=34%, list=33%, signal=51%
TYROSYL-TRNA AMINOACYLATION	2	0.551206	0.790231	0.794521	1	1	37995	tags=100%, list=45%, signal=181%
CELL MORPHOGENESIS INVOLVED IN DIFFERENTIATION	1	0.565787	0.790171	0.8	1	1	36760	tags=100%, list=43%, signal=177%
'DE NOVO' IMP BIOSYNTHETIC PROCESS	7	0.471797	0.790002	0.857143	1	1	44718	tags=71%, list=53%, signal=151%
TRANSLATIONAL TERMINATION	7	0.453442	0.789821	0.887755	1	1	31329	tags=43%, list=37%, signal=68%
SEQUESTERING OF ACTIN MONOMERS	1	0.598283	0.789736	0.830189	1	1	34009	tags=100%, list=40%, signal=167%
HUMORAL IMMUNE RESPONSE MEDIATED BY CIRCULATING IMMUNOGLOBULIN	1	0.625486	0.789691	0.78	1	1	31706	tags=100%, list=37%, signal=160%
NUCLEAR SPECK	2	0.580146	0.789676	0.847222	1	1	35545	tags=100%, list=42%, signal=172%
LEGUMAIN ACTIVITY	2	0.563479	0.789583	0.842857	1	1	36956	tags=100%, list=44%, signal=177%
A BAND	1	0.591869	0.789359	0.796296	1	1	34552	tags=100%, list=41%, signal=169%
PHOSPHATE TRANSPORT	89	0.38607	0.789186	1	1	1	23530	tags=27%, list=28%, signal=37%
CYTOPLASMIC VESICLE	6	0.463678	0.789168	0.842105	1	1	39359	tags=50%, list=46%, signal=93%
INOSITOL TRISPHOSPHATE 3-KINASE ACTIVITY	6	0.480391	0.788995	0.818182	1	1	43992	tags=100%, list=52%, signal=208%
PROTOHEME IX FARNESYLTRANSFERASE ACTIVITY	1	0.593522	0.788838	0.829787	1	1	34412	tags=100%, list=41%, signal=168%
UREA METABOLIC PROCESS	4	0.51025	0.788829	0.847826	1	1	31621	tags=75%, list=37%, signal=120%
STRIATED MUSCLE CELL DEVELOPMENT	1	0.591869	0.788655	0.86	1	1	34552	tags=100%, list=41%, signal=169%
ZONULA ADHERENS ASSEMBLY	1	0.58992	0.788336	0.708333	1	1	34717	tags=100%, list=41%, signal=170%
MICROTUBULE-BASED FLAGELLUM	2	0.56366	0.787848	0.77027	1	1	18612	tags=50%, list=22%, signal=64%
M PHASE OF MITOTIC CELL CYCLE	1	0.579655	0.787829	0.74	1	1	35586	tags=100%, list=42%, signal=173%
XANTHINE OXIDASE ACTIVITY	1	0.604496	0.787641	0.867924	1	1	33483	tags=100%, list=40%, signal=165%
TRANSLATION RELEASE FACTOR ACTIVITY, CODON SPECIFIC	5	0.491472	0.787253	0.861702	1	1	31329	tags=40%, list=37%, signal=63%
TWO-COMPONENT SIGNAL TRANSDUCTION SYSTEM (PHOSPHORELAY)	10	0.435212	0.786928	0.93	1	1	24207	tags=30%, list=29%, signal=42%
LOW-DENSITY LIPOPROTEIN BINDING	1	0.578769	0.786722	0.8	1	1	35661	tags=100%, list=42%, signal=173%
MONOVALENT INORGANIC CATION TRANSPORT	5	0.496993	0.786598	0.867347	1	1	27647	tags=60%, list=33%, signal=89%
LEUCYL AMINOPEPTIDASE ACTIVITY	2	0.544866	0.786359	0.796875	1	1	22445	tags=50%, list=27%, signal=68%
SEPTIN COMPLEX	7	0.477216	0.786265	0.854167	1	1	39319	tags=86%, list=46%, signal=160%
METHYLATION	2	0.544851	0.78605	0.849315	1	1	38533	tags=100%, list=46%, signal=184%
RIBOSOME BINDING	2	0.552824	0.785942	0.794521	1	1	37858	tags=100%, list=45%, signal=181%
GLUTAMINE METABOLIC PROCESS	15	0.433705	0.785832	0.94	1	1	47946	tags=87%, list=57%, signal=200%
PHENYLALANYL-TRNA AMINOACYLATION	6	0.48319	0.785792	0.87234	1	1	43755	tags=100%, list=52%, signal=207%
CYSTEINE BIOSYNTHETIC PROCESS FROM SERINE	1	0.579997	0.784819	0.863636	1	1	35557	tags=100%, list=42%, signal=172%
NITRIC-OXIDE SYNTHASE ACTIVITY	2	0.57561	0.784767	0.859375	1	1	35929	tags=100%, list=42%, signal=174%
DIPEPTIDYL-PEPTIDASE IV ACTIVITY	6	0.478213	0.784634	0.891304	1	1	37677	tags=83%, list=45%, signal=150%
DIHYDROLIPOYL DEHYDROGENASE ACTIVITY	1	0.57167	0.784436	0.781818	1	1	36262	tags=100%, list=43%, signal=175%
ATPASE ACTIVATOR ACTIVITY	2	0.53109	0.784331	0.861111	1	1	39698	tags=100%, list=47%, signal=188%
HEART MORPHOGENESIS	1	0.591869	0.78394	0.8125	1	1	34552	tags=100%, list=41%, signal=169%
CELLULAR COPPER ION HOMEOSTASIS	1	0.579324	0.783701	0.8	1	1	35614	tags=100%, list=42%, signal=173%
IMP BIOSYNTHETIC PROCESS	1	0.576111	0.783691	0.816327	1	1	35886	tags=100%, list=42%, signal=174%
PHOSPHOPYRUVATE HYDRATASE COMPLEX	5	0.491998	0.783679	0.845361	1	1	36954	tags=80%, list=44%, signal=142%
PROTEIN TARGETING TO MITOCHONDRION	6	0.486746	0.783655	0.863158	1	1	43454	tags=100%, list=51%, signal=205%
BASEMENT MEMBRANE	9	0.462582	0.783448	0.868687	1	1	45498	tags=67%, list=54%, signal=144%
PROTEIN HOMOOLIGOMERIZATION	3	0.512633	0.783315	0.83908	1	1	41261	tags=100%, list=49%, signal=195%
LYSYL-TRNA AMINOACYLATION	1	0.573914	0.78297	0.85	1	1	36072	tags=100%, list=43%, signal=174%
DNA-DIRECTED DNA POLYMERASE ACTIVITY	37	0.406841	0.782934	0.96	1	1	43866	tags=65%, list=52%, signal=135%
PHOSPHORIBOSYLAMINOIMIDAZOLECARBOXAMIDE FORMYLTRANSFERASE ACTIVITY	1	0.576111	0.78237	0.829268	1	1	35886	tags=100%, list=42%, signal=174%
PROTEIN DISULFIDE ISOMERASE ACTIVITY	1	0.555133	0.782272	0.796296	1	1	37662	tags=100%, list=44%, signal=180%
PHOSPHOPYRUVATE HYDRATASE ACTIVITY	5	0.491998	0.782055	0.89011	1	1	36954	tags=80%, list=44%, signal=142%
ACETYL-COA CARBOXYLASE ACTIVITY	3	0.525521	0.782035	0.885057	1	1	40169	tags=67%, list=47%, signal=127%
NADP CATABOLIC PROCESS	1	0.577068	0.781694	0.857143	1	1	35805	tags=100%, list=42%, signal=173%
COLLAGEN	28	0.40038	0.781659	1	1	1	50768	tags=79%, list=60%, signal=196%
SULFURIC ESTER HYDROLASE ACTIVITY	26	0.416733	0.781622	0.99	1	1	42589	tags=69%, list=50%, signal=139%
ANGIOGENESIS	1	0.578698	0.781182	0.851064	1	1	35667	tags=100%, list=42%, signal=173%
VACUOLE	5	0.480003	0.781066	0.851064	1	1	34182	tags=60%, list=40%, signal=101%
CARBOXYLIC ACID METABOLIC PROCESS	10	0.439211	0.781048	0.919192	1	1	16025	tags=30%, list=19%, signal=37%
MALATE SYNTHASE ACTIVITY	3	0.517429	0.780694	0.851852	1	1	40855	tags=100%, list=48%, signal=193%
PHOSPHORIBOSYLAMINOIMIDAZOLE CARBOXYLASE COMPLEX	2	0.541461	0.780024	0.852941	1	1	38820	tags=100%, list=46%, signal=185%
METHIONINE SYNTHASE ACTIVITY	4	0.513466	0.779749	0.808511	1	1	41191	tags=100%, list=49%, signal=195%
DEOXYRIBONUCLEOTIDE CATABOLIC PROCESS	1	0.592695	0.779243	0.804348	1	1	34482	tags=100%, list=41%, signal=169%
5-AMINOLEVULINATE SYNTHASE ACTIVITY	3	0.536088	0.779234	0.885057	1	1	25981	tags=67%, list=31%, signal=96%
IN UTERO EMBRYONIC DEVELOPMENT	9	0.461678	0.778253	0.867347	1	1	41791	tags=78%, list=49%, signal=154%
PURINE RIBONUCLEOSIDE SALVAGE	2	0.535614	0.778164	0.828947	1	1	39315	tags=100%, list=46%, signal=187%
OLIGOSACCHARIDE BIOSYNTHETIC PROCESS	4	0.506089	0.778133	0.86076	1	1	33183	tags=75%, list=39%, signal=123%
VESICLE DOCKING	5	0.493612	0.777925	0.882979	1	1	38807	tags=80%, list=46%, signal=148%
ASPARTYL-TRNA AMINOACYLATION	2	0.536677	0.777604	0.897436	1	1	39225	tags=100%, list=46%, signal=186%
GAMMA DNA POLYMERASE COMPLEX	3	0.520784	0.777393	0.825	1	1	40569	tags=33%, list=48%, signal=64%
PEROXISOME	14	0.436752	0.776961	0.91	1	1	38962	tags=71%, list=46%, signal=132%
MRNA CLEAVAGE	2	0.545741	0.776931	0.853333	1	1	26815	tags=50%, list=32%, signal=73%
HYALURONONGLUCOSAMINIDASE ACTIVITY	1	0.581805	0.776337	0.833333	1	1	35404	tags=100%, list=42%, signal=172%
RESPONSE TO WOUNDING	1	0.565138	0.776159	0.837209	1	1	36815	tags=100%, list=43%, signal=177%
LUNG DEVELOPMENT	6	0.470587	0.776125	0.814433	1	1	39359	tags=67%, list=46%, signal=125%
NON-KINASE PHORBOL ESTER RECEPTOR ACTIVITY	1	0.563945	0.776074	0.814815	1	1	36916	tags=100%, list=44%, signal=177%
ARGININOSUCCINATE SYNTHASE ACTIVITY	1	0.5776	0.775976	0.923077	1	1	35760	tags=100%, list=42%, signal=173%
RESPONSE TO GAMMA RADIATION	2	0.535094	0.775707	0.894737	1	1	39359	tags=100%, list=46%, signal=187%
PHOSPHOLIPASE A2 ACTIVATOR ACTIVITY	2	0.533181	0.775487	0.822785	1	1	39520	tags=50%, list=47%, signal=94%
TRANSFERASE ACTIVITY, TRANSFERRING ACYL GROUPS	3	0.50378	0.775464	0.833333	1	1	36713	tags=67%, list=43%, signal=118%
OROTATE PHOSPHORIBOSYLTRANSFERASE ACTIVITY	2	0.546911	0.775353	0.774648	1	1	16824	tags=50%, list=20%, signal=62%
PHOSPHORIBOSYLFORMYLGLYCINAMIDINE SYNTHASE ACTIVITY	4	0.494296	0.775221	0.827586	1	1	10219	tags=25%, list=12%, signal=28%
CELLULAR AMINO ACID BIOSYNTHETIC PROCESS	5	0.494404	0.77509	0.892473	1	1	35760	tags=80%, list=42%, signal=138%
SCAVENGER RECEPTOR ACTIVITY	30	0.401276	0.774887	1	1	1	50688	tags=63%, list=60%, signal=158%
PROTEIN PHOSPHATASE TYPE 1 REGULATOR ACTIVITY	2	0.533464	0.774859	0.824324	1	1	39497	tags=100%, list=47%, signal=187%
PURINE RIBONUCLEOTIDE BIOSYNTHETIC PROCESS	4	0.479139	0.77463	0.83908	1	1	44096	tags=75%, list=52%, signal=157%
NEURON MIGRATION	3	0.5291	0.774412	0.814815	1	1	39867	tags=100%, list=47%, signal=189%
SENSORY PERCEPTION OF SOUND	4	0.489593	0.774392	0.833333	1	1	43212	tags=100%, list=51%, signal=204%
OROTIDINE-5'-PHOSPHATE DECARBOXYLASE ACTIVITY	2	0.546911	0.774315	0.859155	1	1	16824	tags=50%, list=20%, signal=62%
PERIPLASMIC SPACE	2	0.540162	0.77431	0.909091	1	1	38930	tags=100%, list=46%, signal=185%
ACYLPHOSPHATASE ACTIVITY	1	0.578167	0.774247	0.829787	1	1	35712	tags=100%, list=42%, signal=173%
IONOTROPIC GLUTAMATE RECEPTOR ACTIVITY	13	0.424355	0.774067	0.979592	1	1	30146	tags=31%, list=36%, signal=48%
PEPTIDASE INHIBITOR ACTIVITY	39	0.394308	0.774058	1	1	1	36879	tags=33%, list=44%, signal=59%
AGING	3	0.520807	0.774037	0.78481	1	1	40569	tags=100%, list=48%, signal=192%
ASPARTATE-TRNA LIGASE ACTIVITY	2	0.536677	0.774024	0.857143	1	1	39225	tags=100%, list=46%, signal=186%
PHOSPHATIDYLINOSITOL BINDING	5	0.505044	0.773822	0.870968	1	1	29526	tags=60%, list=35%, signal=92%
SNARE BINDING	2	0.535094	0.773498	0.818182	1	1	39359	tags=100%, list=46%, signal=187%
EXTRACELLULAR-GLUTAMATE-GATED ION CHANNEL ACTIVITY	13	0.424355	0.773454	0.949495	1	1	30146	tags=31%, list=36%, signal=48%
TRANSCYTOSIS	2	0.535094	0.771928	0.885246	1	1	39359	tags=100%, list=46%, signal=187%
RESPONSE TO X-RAY	2	0.553439	0.771828	0.868421	1	1	37806	tags=100%, list=45%, signal=181%
TRANSMEMBRANE RECEPTOR PROTEIN SERINE/THREONINE KINASE SIGNALING PATHWAY	3	0.502412	0.771733	0.858824	1	1	38345	tags=67%, list=45%, signal=122%
NUCLEOSIDE TRANSMEMBRANE TRANSPORTER ACTIVITY	3	0.526903	0.771374	0.852273	1	1	40053	tags=100%, list=47%, signal=190%
PHOSPHOGLYCOLATE PHOSPHATASE ACTIVITY	2	0.531172	0.771134	0.916667	1	1	39691	tags=100%, list=47%, signal=188%
RRNA (ADENINE-N6,N6-)-DIMETHYLTRANSFERASE ACTIVITY	6	0.458978	0.771033	0.861702	1	1	42003	tags=83%, list=50%, signal=165%
REGULATION OF CELL CYCLE	5	0.484645	0.770987	0.847826	1	1	38125	tags=80%, list=45%, signal=146%
PHOSPHORIBOSYLAMINOIMIDAZOLE CARBOXYLASE ACTIVITY	2	0.541461	0.770708	0.794521	1	1	38820	tags=100%, list=46%, signal=185%
POLYAMINE BIOSYNTHETIC PROCESS	4	0.489274	0.770677	0.840426	1	1	43239	tags=100%, list=51%, signal=204%
HYALURONAN METABOLIC PROCESS	1	0.576241	0.770478	0.844444	1	1	35875	tags=100%, list=42%, signal=174%
COBALAMIN BINDING	9	0.452319	0.770328	0.88	1	1	41191	tags=78%, list=49%, signal=151%
NUCLEOTIDE-EXCISION REPAIR	19	0.416186	0.770204	0.949495	1	1	39619	tags=63%, list=47%, signal=119%
PHOSPHOINOSITIDE PHOSPHOLIPASE C ACTIVITY	19	0.410721	0.770096	0.97	1	1	48980	tags=89%, list=58%, signal=212%
SARCOMERE	1	0.591869	0.769857	0.867924	1	1	34552	tags=100%, list=41%, signal=169%
HOMOCYSTEINE S-METHYLTRANSFERASE ACTIVITY	9	0.438197	0.769726	0.928571	1	1	41191	tags=56%, list=49%, signal=108%
KINASE BINDING	2	0.535094	0.769351	0.863014	1	1	39359	tags=100%, list=46%, signal=187%
CLATHRIN COAT OF TRANS-GOLGI NETWORK VESICLE	7	0.463799	0.769341	0.919192	1	1	45397	tags=100%, list=54%, signal=216%
HISTIDINE BIOSYNTHETIC PROCESS	5	0.464603	0.768622	0.888889	1	1	45328	tags=100%, list=54%, signal=215%
ACYL-COA BINDING	10	0.4286	0.768291	0.94898	1	1	48378	tags=100%, list=57%, signal=233%
FORMATE-TETRAHYDROFOLATE LIGASE ACTIVITY	3	0.516559	0.767776	0.890244	1	1	34427	tags=67%, list=41%, signal=112%
RECEPTOR SIGNALING PROTEIN SERINE/THREONINE KINASE ACTIVITY	3	0.502412	0.767378	0.915663	1	1	38345	tags=67%, list=45%, signal=122%
LEARNING OR MEMORY	4	0.494614	0.767302	0.825581	1	1	42786	tags=75%, list=51%, signal=152%
CLATHRIN COAT OF COATED PIT	6	0.470681	0.767239	0.846939	1	1	44814	tags=100%, list=53%, signal=212%
SULFATE ASSIMILATION	2	0.540335	0.767081	0.8625	1	1	18954	tags=50%, list=22%, signal=64%
COPII VESICLE COAT	10	0.44772	0.767011	0.897959	1	1	32943	tags=60%, list=39%, signal=98%
HYDROLASE ACTIVITY, ACTING ON CARBON-NITROGEN (BUT NOT PEPTIDE) BONDS, IN CYCLIC AMIDES	4	0.48488	0.766934	0.833333	1	1	43610	tags=75%, list=52%, signal=155%
SYNTAXIN BINDING	2	0.535094	0.766928	0.924242	1	1	39359	tags=100%, list=46%, signal=187%
MITOCHONDRIAL INTERMEMBRANE SPACE	1	0.598176	0.766562	0.888889	1	1	34018	tags=100%, list=40%, signal=167%
NITRIC-OXIDE SYNTHASE BINDING	2	0.535094	0.766441	0.842857	1	1	39359	tags=100%, list=46%, signal=187%
NAD(P) TRANSHYDROGENASE ACTIVITY	2	0.540622	0.766241	0.884058	1	1	38891	tags=100%, list=46%, signal=185%
INSULIN RECEPTOR BINDING	4	0.505068	0.765425	0.879121	1	1	41900	tags=50%, list=49%, signal=99%
TYROSINE-TRNA LIGASE ACTIVITY	2	0.551206	0.765333	0.828947	1	1	37995	tags=100%, list=45%, signal=181%
MITOCHONDRION TRANSPORT ALONG MICROTUBULE	1	0.573666	0.765004	0.888889	1	1	36093	tags=100%, list=43%, signal=174%
LYSOSOME	6	0.470959	0.764665	0.886598	1	1	20903	tags=33%, list=25%, signal=44%
PINOCYTOSIS	1	0.565787	0.764056	0.87037	1	1	36760	tags=100%, list=43%, signal=177%
CYTOSKELETAL PROTEIN BINDING	27	0.393942	0.764032	0.98	1	1	48859	tags=78%, list=58%, signal=184%
POLY(ADP-RIBOSE) GLYCOHYDROLASE ACTIVITY	1	0.544963	0.763608	0.888889	1	1	38523	tags=100%, list=46%, signal=183%
N-ACYLMANNOSAMINE KINASE ACTIVITY	1	0.539742	0.763515	0.878049	1	1	38965	tags=100%, list=46%, signal=185%
MAP KINASE TYROSINE/SERINE/THREONINE PHOSPHATASE ACTIVITY	5	0.454764	0.763501	0.852632	1	1	34596	tags=60%, list=41%, signal=101%
THIOPURINE S-METHYLTRANSFERASE ACTIVITY	5	0.485597	0.763491	0.873684	1	1	36207	tags=80%, list=43%, signal=140%
DIHYDROOROTATE DEHYDROGENASE ACTIVITY	6	0.465282	0.763468	0.873684	1	1	45270	tags=83%, list=53%, signal=179%
FMN BINDING	17	0.405952	0.763416	0.93	1	1	47313	tags=76%, list=56%, signal=173%
EUKARYOTIC TRANSLATION ELONGATION FACTOR 1 COMPLEX	3	0.505747	0.763352	0.777778	1	1	41844	tags=100%, list=49%, signal=198%
RIBONUCLEOSIDE-DIPHOSPHATE REDUCTASE COMPLEX	2	0.552966	0.762881	0.859155	1	1	37846	tags=100%, list=45%, signal=181%
MAP KINASE ACTIVITY	8	0.440685	0.762698	0.927835	1	1	42510	tags=88%, list=50%, signal=176%
CHOLESTEROL BINDING	2	0.541804	0.762636	0.876712	1	1	38791	tags=100%, list=46%, signal=185%
NEURONAL CDC2-LIKE KINASE BINDING	1	0.594373	0.762283	0.888889	1	1	34340	tags=100%, list=41%, signal=168%
ATPASE ACTIVITY, COUPLED	2	0.534293	0.761863	0.894737	1	1	22179	tags=50%, list=26%, signal=68%
NEGATIVE REGULATION OF TRANSCRIPTION FROM RNA POLYMERASE II PROMOTER	5	0.476714	0.76176	0.860215	1	1	31660	tags=60%, list=37%, signal=96%
POSITIVE REGULATION OF MICROTUBULE POLYMERIZATION	2	0.535094	0.761653	0.8375	1	1	39359	tags=100%, list=46%, signal=187%
FLAVIN-CONTAINING MONOOXYGENASE ACTIVITY	12	0.423377	0.761619	0.94	1	1	48818	tags=75%, list=58%, signal=177%
KYNURENINASE ACTIVITY	3	0.493202	0.761167	0.904762	1	1	42906	tags=100%, list=51%, signal=203%
DNA PRIMASE ACTIVITY	4	0.464515	0.761117	0.844444	1	1	45335	tags=100%, list=54%, signal=215%
PROTEIN AMINO ACID AUTOPHOSPHORYLATION	2	0.535094	0.761046	0.864865	1	1	39359	tags=100%, list=46%, signal=187%
HISTIDINE-TRNA LIGASE ACTIVITY	2	0.574193	0.760933	0.861111	1	1	36049	tags=100%, list=43%, signal=174%
EXTRACELLULAR MATRIX STRUCTURAL CONSTITUENT	34	0.387304	0.760502	0.99	1	1	50768	tags=71%, list=60%, signal=176%
LACTATION	2	0.535094	0.759954	0.805195	1	1	39359	tags=100%, list=46%, signal=187%
PROTEIN PHOSPHATASE TYPE 2A COMPLEX	4	0.48273	0.759686	0.892473	1	1	43793	tags=100%, list=52%, signal=207%
REGULATION OF GTPASE ACTIVITY	4	0.482269	0.759362	0.887641	1	1	43831	tags=75%, list=52%, signal=156%
ATP HYDROLYSIS COUPLED PROTON TRANSPORT	1	0.56515	0.759085	0.87234	1	1	36814	tags=100%, list=43%, signal=177%
GLUTAMATE-AMMONIA LIGASE ACTIVITY	1	0.580116	0.759022	0.891304	1	1	35547	tags=100%, list=42%, signal=172%
GKAP/HOMER SCAFFOLD ACTIVITY	1	0.59103	0.75879	0.791667	1	1	34623	tags=100%, list=41%, signal=169%
MO-MOLYBDOPTERIN COFACTOR BIOSYNTHETIC PROCESS	7	0.449981	0.75808	0.938776	1	1	32525	tags=57%, list=38%, signal=93%
GLYOXYLATE CYCLE	3	0.517429	0.757269	0.864198	1	1	40855	tags=100%, list=48%, signal=193%
ORNITHINE CARBAMOYLTRANSFERASE ACTIVITY	1	0.574788	0.757039	0.818182	1	1	35998	tags=100%, list=43%, signal=174%
I BAND	1	0.591869	0.756832	0.877551	1	1	34552	tags=100%, list=41%, signal=169%
MATURE RIBOSOME ASSEMBLY	1	0.552818	0.756412	0.857143	1	1	37858	tags=100%, list=45%, signal=181%
N6-(1,2-DICARBOXYETHYL)AMP AMP-LYASE (FUMARATE-FORMING) ACTIVITY	4	0.479139	0.756409	0.872093	1	1	44096	tags=75%, list=52%, signal=157%
POSITIVE REGULATION OF SIGNAL TRANSDUCTION	2	0.535094	0.756253	0.841463	1	1	39359	tags=100%, list=46%, signal=187%
PROTEIN AMINO ACID DE-ADP-RIBOSYLATION	1	0.57532	0.755884	0.877551	1	1	35953	tags=100%, list=42%, signal=174%
CHOLESTEROL TRANSPORTER ACTIVITY	2	0.541804	0.755449	0.861111	1	1	38791	tags=100%, list=46%, signal=185%
TETRAHYDROBIOPTERIN BIOSYNTHETIC PROCESS	4	0.502729	0.75535	0.858696	1	1	42100	tags=100%, list=50%, signal=199%
RESPONSE TO MECHANICAL STIMULUS	2	0.535094	0.755337	0.881579	1	1	39359	tags=100%, list=46%, signal=187%
ENZYME REGULATOR ACTIVITY	6	0.460817	0.755275	0.870968	1	1	45649	tags=100%, list=54%, signal=217%
TRANSEPITHELIAL CHLORIDE TRANSPORT	2	0.535094	0.754509	0.914286	1	1	39359	tags=100%, list=46%, signal=187%
GLUTATHIONE BIOSYNTHETIC PROCESS	4	0.485813	0.753449	0.880435	1	1	39375	tags=75%, list=47%, signal=140%
GLYCEROL ETHER METABOLIC PROCESS	2	0.531527	0.753196	0.866667	1	1	39661	tags=100%, list=47%, signal=188%
SENSORY PERCEPTION	2	0.536188	0.753096	0.833333	1	1	31926	tags=50%, list=38%, signal=80%
HISTIDINOL-PHOSPHATASE ACTIVITY	5	0.464603	0.75239	0.885417	1	1	45328	tags=100%, list=54%, signal=215%
PHOSPHORYLASE ACTIVITY	4	0.479076	0.751635	0.85567	1	1	33196	tags=50%, list=39%, signal=82%
SULFATE ADENYLYLTRANSFERASE (ATP) ACTIVITY	2	0.540335	0.751508	0.835616	1	1	18954	tags=50%, list=22%, signal=64%
MEMBRANE FRACTION	9	0.444743	0.750989	0.938776	1	1	43556	tags=78%, list=51%, signal=160%
FORWARD LOCOMOTION	1	0.591869	0.750369	0.826923	1	1	34552	tags=100%, list=41%, signal=169%
REGULATION OF PROTEIN CATABOLIC PROCESS	5	0.460811	0.750213	0.945652	1	1	45649	tags=100%, list=54%, signal=217%
ORNITHINE CARBAMOYLTRANSFERASE COMPLEX	1	0.574788	0.749613	0.923077	1	1	35998	tags=100%, list=43%, signal=174%
CHROMOSOME, TELOMERIC REGION	1	0.530835	0.749536	0.909091	1	1	39719	tags=100%, list=47%, signal=188%
GROWTH	13	0.42841	0.749207	0.92	1	1	38482	tags=62%, list=45%, signal=113%
PHOSPHORIBOSYLAMINOIMIDAZOLESUCCINOCARBOXAMIDE SYNTHASE ACTIVITY	2	0.541461	0.749128	0.9	1	1	38820	tags=100%, list=46%, signal=185%
IDENTICAL PROTEIN BINDING	7	0.463059	0.748645	0.935484	1	1	37535	tags=71%, list=44%, signal=128%
ARGINYLTRANSFERASE ACTIVITY	1	0.541514	0.748222	0.955556	1	1	38815	tags=100%, list=46%, signal=185%
ENDOPEPTIDASE CLP ACTIVITY	1	0.547514	0.748181	0.833333	1	1	38307	tags=100%, list=45%, signal=183%
CYTOPLASMIC VESICLE MEMBRANE	2	0.535094	0.748064	0.915493	1	1	39359	tags=100%, list=46%, signal=187%
PROTEIN PHOSPHATASE TYPE 2A REGULATOR ACTIVITY	4	0.48273	0.748046	0.855556	1	1	43793	tags=100%, list=52%, signal=207%
P-P-BOND-HYDROLYSIS-DRIVEN PROTEIN TRANSMEMBRANE TRANSPORTER ACTIVITY	7	0.44585	0.747582	0.89899	1	1	42030	tags=86%, list=50%, signal=170%
PHOSPHATIDATE CYTIDYLYLTRANSFERASE ACTIVITY	1	0.531391	0.747365	0.87234	1	1	39672	tags=100%, list=47%, signal=188%
VASODILATION	2	0.535094	0.747338	0.880597	1	1	39359	tags=100%, list=46%, signal=187%
GLUCONEOGENESIS	8	0.439093	0.747193	0.917526	1	1	38258	tags=63%, list=45%, signal=114%
GMP REDUCTASE ACTIVITY	1	0.553243	0.747148	0.86	1	1	37822	tags=100%, list=45%, signal=181%
FOCAL ADHESION	8	0.436706	0.747056	0.929293	1	1	47691	tags=100%, list=56%, signal=229%
MEDIATOR COMPLEX	5	0.468442	0.746902	0.90625	1	1	37719	tags=60%, list=45%, signal=108%
BODY FLUID SECRETION	2	0.535094	0.746875	0.876712	1	1	39359	tags=100%, list=46%, signal=187%
F-ACTIN CAPPING PROTEIN COMPLEX	2	0.545276	0.746711	0.826087	1	1	38497	tags=100%, list=45%, signal=183%
PROTEIN ARGINYLATION	1	0.541514	0.746382	0.910714	1	1	38815	tags=100%, list=46%, signal=185%
ADP-RIBOSYLARGININE HYDROLASE ACTIVITY	1	0.57532	0.746115	0.957447	1	1	35953	tags=100%, list=42%, signal=174%
PHOTOTRANSDUCTION	5	0.472351	0.745964	0.910112	1	1	23137	tags=40%, list=27%, signal=55%
INFLAMMATORY RESPONSE	2	0.533181	0.74589	0.861111	1	1	39520	tags=50%, list=47%, signal=94%
PURINE-NUCLEOSIDE PHOSPHORYLASE ACTIVITY	2	0.54419	0.745656	0.861111	1	1	38589	tags=100%, list=46%, signal=184%
THREONYL-TRNA AMINOACYLATION	2	0.540283	0.745418	0.855072	1	1	30888	tags=50%, list=36%, signal=79%
GPI-ANCHOR TRANSAMIDASE COMPLEX	2	0.528716	0.744817	0.924242	1	1	39899	tags=100%, list=47%, signal=189%
DIHYDROOROTATE OXIDASE ACTIVITY	5	0.465277	0.744307	0.905263	1	1	45270	tags=80%, list=53%, signal=172%
CHOLESTEROL EFFLUX	2	0.535094	0.744173	0.88	1	1	39359	tags=100%, list=46%, signal=187%
GALACTOSYLCERAMIDE SULFOTRANSFERASE ACTIVITY	4	0.477188	0.743969	0.917647	1	1	39903	tags=75%, list=47%, signal=142%
LIPID TRANSPORT	30	0.383025	0.743958	1	1	1	49007	tags=53%, list=58%, signal=127%
SARCOMERE ORGANIZATION	6	0.440968	0.743399	0.914894	1	1	34552	tags=67%, list=41%, signal=113%
DETECTION OF BACTERIUM	1	0.544963	0.743319	0.980769	1	1	38523	tags=100%, list=46%, signal=183%
IMPORTIN-ALPHA EXPORT RECEPTOR ACTIVITY	3	0.508244	0.743289	0.855263	1	1	34536	tags=67%, list=41%, signal=113%
PROTEIN TARGETING TO GOLGI	1	0.530517	0.742982	0.890909	1	1	39746	tags=100%, list=47%, signal=188%
SHIKIMATE KINASE ACTIVITY	3	0.472435	0.742816	0.888889	1	1	15053	tags=33%, list=18%, signal=41%
VIRAL INFECTIOUS CYCLE	1	0.553822	0.742693	0.840909	1	1	37773	tags=100%, list=45%, signal=181%
NEGATIVE REGULATION OF ENDOTHELIAL CELL PROLIFERATION	2	0.535094	0.742271	0.92	1	1	39359	tags=100%, list=46%, signal=187%
TRYPTOPHAN CATABOLIC PROCESS	3	0.493202	0.742058	0.887641	1	1	42906	tags=100%, list=51%, signal=203%
ADENYL-NUCLEOTIDE EXCHANGE FACTOR ACTIVITY	1	0.564925	0.741982	0.893617	1	1	36833	tags=100%, list=44%, signal=177%
RESPONSE TO PEPTIDE HORMONE STIMULUS	3	0.494289	0.741965	0.928571	1	1	42814	tags=100%, list=51%, signal=202%
RRNA MODIFICATION	6	0.458978	0.741716	0.927083	1	1	42003	tags=83%, list=50%, signal=165%
RRNA METHYLTRANSFERASE ACTIVITY	6	0.458978	0.741688	0.928571	1	1	42003	tags=83%, list=50%, signal=165%
AMMONIUM TRANSMEMBRANE TRANSPORTER ACTIVITY	4	0.465555	0.741635	0.894118	1	1	45246	tags=75%, list=53%, signal=161%
HEART DEVELOPMENT	7	0.428018	0.740807	0.979592	1	1	48424	tags=71%, list=57%, signal=167%
EXCRETION	1	0.565787	0.740353	0.916667	1	1	36760	tags=100%, list=43%, signal=177%
RESPONSE TO DRUG	5	0.457893	0.739199	0.903226	1	1	42814	tags=80%, list=51%, signal=162%
TRANSFERASE ACTIVITY, TRANSFERRING ACYL GROUPS, ACYL GROUPS CONVERTED INTO ALKYL ON TRANSFER	4	0.504524	0.738596	0.908046	1	1	41947	tags=75%, list=50%, signal=149%
INTEGRASE ACTIVITY	2	0.529578	0.738402	0.887324	1	1	39825	tags=50%, list=47%, signal=94%
RESPONSE TO ESTROGEN STIMULUS	2	0.535094	0.738314	0.929412	1	1	39359	tags=100%, list=46%, signal=187%
RESPONSE TO GLUCOCORTICOID STIMULUS	2	0.535094	0.737946	0.901235	1	1	39359	tags=100%, list=46%, signal=187%
LYSINE-TRNA LIGASE ACTIVITY	1	0.573914	0.737235	0.9	1	1	36072	tags=100%, list=43%, signal=174%
CASPASE ACTIVITY	20	0.396821	0.737021	0.98	1	1	47982	tags=75%, list=57%, signal=173%
GOLGI ORGANIZATION	6	0.459139	0.736913	0.958333	1	1	45791	tags=100%, list=54%, signal=218%
SPLICEOSOME ASSEMBLY	4	0.473933	0.73667	0.846154	1	1	33855	tags=75%, list=40%, signal=125%
EUKARYOTIC TRANSLATION INITIATION FACTOR 3 COMPLEX	5	0.46106	0.736442	0.910112	1	1	45628	tags=100%, list=54%, signal=217%
APICAL CORTEX	2	0.507158	0.736212	0.92	1	1	41724	tags=100%, list=49%, signal=197%
CELLULAR AMINO ACID METABOLIC PROCESS	27	0.390069	0.736193	1	1	1	47614	tags=81%, list=56%, signal=186%
PHAGOCYTOSIS, ENGULFMENT	2	0.507146	0.735755	0.909091	1	1	41724	tags=50%, list=49%, signal=99%
CARBOXY-LYASE ACTIVITY	11	0.424659	0.735545	0.96	1	1	48711	tags=91%, list=58%, signal=214%
PHAGOCYTOSIS	5	0.470155	0.735202	0.891304	1	1	44858	tags=100%, list=53%, signal=213%
MRNA GUANYLYLTRANSFERASE ACTIVITY	1	0.557543	0.735159	0.854545	1	1	37458	tags=100%, list=44%, signal=179%
POSITIVE REGULATION OF ANTI-APOPTOSIS	2	0.535094	0.734871	0.847222	1	1	39359	tags=100%, list=46%, signal=187%
NAD+ SYNTHASE (GLUTAMINE-HYDROLYZING) ACTIVITY	4	0.480852	0.734367	0.860215	1	1	43951	tags=75%, list=52%, signal=156%
NUCLEOTIDE METABOLIC PROCESS	1	0.553243	0.734321	0.85	1	1	37822	tags=100%, list=45%, signal=181%
SNAP RECEPTOR ACTIVITY	9	0.423512	0.733925	0.959184	1	1	42985	tags=78%, list=51%, signal=158%
FEMALE PRONUCLEUS	1	0.530835	0.733741	0.938776	1	1	39719	tags=100%, list=47%, signal=188%
PRERIBOSOME, SMALL SUBUNIT PRECURSOR	1	0.566036	0.732949	0.863636	1	1	36739	tags=100%, list=43%, signal=177%
HOLOCYTOCHROME-C SYNTHASE ACTIVITY	2	0.520896	0.732558	0.864865	1	1	40561	tags=100%, list=48%, signal=192%
PROLINE BIOSYNTHETIC PROCESS	7	0.436806	0.731831	0.959184	1	1	27740	tags=43%, list=33%, signal=64%
CARBON-SULFUR LYASE ACTIVITY	1	0.562551	0.731688	0.857143	1	1	37034	tags=100%, list=44%, signal=178%
NEGATIVE REGULATION OF CELL DIFFERENTIATION	1	0.560815	0.731408	0.877551	1	1	37181	tags=100%, list=44%, signal=178%
PROTEIN KINASE CK2 COMPLEX	2	0.503402	0.731275	0.926471	1	1	42042	tags=100%, list=50%, signal=199%
3'-5' EXONUCLEASE ACTIVITY	16	0.404834	0.731256	0.969697	1	1	48925	tags=69%, list=58%, signal=163%
THYMIDINE KINASE ACTIVITY	1	0.546215	0.731134	0.924528	1	1	38417	tags=100%, list=45%, signal=183%
PERIPHERAL TO MEMBRANE OF MEMBRANE FRACTION	1	0.547408	0.730351	0.830508	1	1	38316	tags=100%, list=45%, signal=183%
ADENOSINE KINASE ACTIVITY	1	0.535608	0.729438	0.944444	1	1	39315	tags=100%, list=46%, signal=187%
NUCLEAR CHROMOSOME, TELOMERIC REGION	3	0.483043	0.729365	0.886364	1	1	43766	tags=100%, list=52%, signal=207%
RECEPTOR-MEDIATED ENDOCYTOSIS	1	0.565787	0.729322	0.927273	1	1	36760	tags=100%, list=43%, signal=177%
CATION:CHLORIDE SYMPORTER ACTIVITY	4	0.472855	0.729148	0.933333	1	1	44627	tags=50%, list=53%, signal=106%
RETINA DEVELOPMENT IN CAMERA-TYPE EYE	1	0.556609	0.7286	0.869565	1	1	37537	tags=100%, list=44%, signal=180%
IMAGINAL DISC-DERIVED WING MORPHOGENESIS	4	0.483675	0.728073	0.932584	1	1	43712	tags=75%, list=52%, signal=155%
O-METHYLTRANSFERASE ACTIVITY	10	0.416423	0.727516	0.969697	1	1	46263	tags=90%, list=55%, signal=198%
PROTEIN KINASE C ACTIVITY	5	0.440541	0.727085	0.908163	1	1	47363	tags=60%, list=56%, signal=136%
POSITIVE REGULATION OF ENDOCYTOSIS	2	0.535094	0.727041	0.898734	1	1	39359	tags=100%, list=46%, signal=187%
MONOVALENT INORGANIC CATION TRANSMEMBRANE TRANSPORTER ACTIVITY	4	0.469379	0.726621	0.875	1	1	37703	tags=75%, list=45%, signal=135%
DORSAL CLOSURE	3	0.483681	0.725015	0.901235	1	1	43712	tags=100%, list=52%, signal=207%
GLYCEROL-3-PHOSPHATE METABOLIC PROCESS	7	0.421802	0.724699	0.979167	1	1	41494	tags=71%, list=49%, signal=140%
1-AMINOCYCLOPROPANE-1-CARBOXYLATE SYNTHASE ACTIVITY	5	0.46595	0.724615	0.91579	1	1	45213	tags=80%, list=53%, signal=172%
EXTRINSIC TO MEMBRANE	24	0.388185	0.724573	1	1	1	48859	tags=79%, list=58%, signal=187%
PROSTAGLANDIN E RECEPTOR ACTIVITY	1	0.542364	0.724128	0.942308	1	1	38743	tags=100%, list=46%, signal=184%
JUN KINASE BINDING	1	0.512621	0.723435	0.960784	1	1	41261	tags=100%, list=49%, signal=195%
PATHOGENESIS	6	0.440853	0.723002	0.931818	1	1	47337	tags=67%, list=56%, signal=151%
NEGATIVE REGULATION OF GENE-SPECIFIC TRANSCRIPTION	1	0.539777	0.722792	0.92	1	1	38962	tags=100%, list=46%, signal=185%
PLASMA MEMBRANE COPPER ION TRANSPORT	1	0.52663	0.720671	0.964286	1	1	40075	tags=100%, list=47%, signal=190%
ACONITATE HYDRATASE ACTIVITY	2	0.50456	0.720299	0.893333	1	1	41944	tags=100%, list=50%, signal=198%
LIPID GLYCOSYLATION	1	0.553527	0.719581	0.907407	1	1	37798	tags=100%, list=45%, signal=181%
COENZYME A BIOSYNTHETIC PROCESS	3	0.4815	0.719561	0.954545	1	1	30668	tags=67%, list=36%, signal=105%
STRUCTURAL CONSTITUENT OF CELL WALL	3	0.478284	0.719091	0.878049	1	1	21387	tags=33%, list=25%, signal=45%
PRENYLTRANSFERASE ACTIVITY	4	0.462504	0.718626	0.938272	1	1	34412	tags=50%, list=41%, signal=84%
PHOSPHOLIPID BINDING	4	0.457983	0.718504	0.954545	1	1	45888	tags=100%, list=54%, signal=218%
VACUOLAR PROTON-TRANSPORTING V-TYPE ATPASE, V1 DOMAIN	1	0.547408	0.717127	0.930233	1	1	38316	tags=100%, list=45%, signal=183%
DNA REPLICATION, SYNTHESIS OF RNA PRIMER	4	0.464515	0.717105	0.954545	1	1	45335	tags=100%, list=54%, signal=215%
N-ACETYLGLUCOSAMINE KINASE ACTIVITY	1	0.539742	0.717063	0.925926	1	1	38965	tags=100%, list=46%, signal=185%
STRUCTURAL CONSTITUENT OF CYTOSKELETON	6	0.436695	0.715749	0.917526	1	1	47691	tags=100%, list=56%, signal=229%
SPHINGOLIPID METABOLIC PROCESS	2	0.497519	0.715556	0.958904	1	1	42540	tags=100%, list=50%, signal=201%
CYCLIN-DEPENDENT PROTEIN KINASE INHIBITOR ACTIVITY	3	0.484402	0.715484	0.916667	1	1	43651	tags=100%, list=52%, signal=206%
DETERMINATION OF VENTRAL IDENTITY	3	0.482571	0.714958	0.895349	1	1	43806	tags=100%, list=52%, signal=207%
PHOSPHOENOLPYRUVATE-DEPENDENT SUGAR PHOSPHOTRANSFERASE SYSTEM	1	0.512373	0.714287	0.978261	1	1	41282	tags=100%, list=49%, signal=195%
PROTEASOME COMPLEX	4	0.460806	0.714232	0.932584	1	1	45649	tags=100%, list=54%, signal=217%
RESPONSE TO COPPER ION	2	0.490336	0.713747	0.929577	1	1	21050	tags=50%, list=25%, signal=67%
MUSCLE CONTRACTION	2	0.490999	0.713677	0.931507	1	1	43092	tags=100%, list=51%, signal=204%
FOLIC ACID AND DERIVATIVE BIOSYNTHETIC PROCESS	13	0.392554	0.713398	0.959596	1	1	49848	tags=85%, list=59%, signal=206%
GLYCOSAMINOGLYCAN METABOLIC PROCESS	2	0.497319	0.713194	0.892857	1	1	42557	tags=100%, list=50%, signal=201%
PHOSPHATIDYLSERINE DECARBOXYLASE ACTIVITY	3	0.463388	0.712816	0.927711	1	1	45430	tags=100%, list=54%, signal=216%
MEVALONATE KINASE ACTIVITY	1	0.561547	0.712611	0.919355	1	1	37119	tags=100%, list=44%, signal=178%
AUTOPHAGIC CELL DEATH	1	0.507152	0.712508	0.98	1	1	41724	tags=100%, list=49%, signal=197%
PROTEIN HISTIDINE KINASE ACTIVITY	4	0.468933	0.712422	0.897727	1	1	44960	tags=75%, list=53%, signal=160%
NUCLEAR UBIQUITIN LIGASE COMPLEX	1	0.553432	0.712297	0.976744	1	1	37806	tags=100%, list=45%, signal=181%
BETA-CATENIN BINDING	3	0.482571	0.712218	0.930233	1	1	43806	tags=100%, list=52%, signal=207%
MALE PRONUCLEUS	1	0.530835	0.711684	0.96	1	1	39719	tags=100%, list=47%, signal=188%
CELLULAR CALCIUM ION HOMEOSTASIS	4	0.460568	0.710735	0.918605	1	1	39359	tags=50%, list=46%, signal=93%
ATP-DEPENDENT PEPTIDASE ACTIVITY	9	0.415955	0.709464	0.936842	1	1	49448	tags=100%, list=58%, signal=240%
CARBAMOYL-PHOSPHATE SYNTHASE ACTIVITY	7	0.433665	0.709411	0.969697	1	1	47946	tags=71%, list=57%, signal=165%
CHAPERONE ACTIVATOR ACTIVITY	1	0.531084	0.709409	0.921569	1	1	39698	tags=100%, list=47%, signal=188%
DETERMINATION OF LEFT/RIGHT SYMMETRY	2	0.497189	0.708589	0.897436	1	1	42568	tags=100%, list=50%, signal=201%
ASYMMETRIC PROTEIN LOCALIZATION INVOLVED IN CELL FATE DETERMINATION	2	0.507158	0.708464	0.933333	1	1	41724	tags=100%, list=49%, signal=197%
COPI-COATED VESICLE	1	0.530517	0.708008	0.961538	1	1	39746	tags=100%, list=47%, signal=188%
PHOSPHORYLASE KINASE ACTIVITY	3	0.473109	0.707595	0.935065	1	1	44606	tags=67%, list=53%, signal=141%
NEURON PROJECTION	4	0.441209	0.706906	0.933333	1	1	47308	tags=100%, list=56%, signal=227%
RIBONUCLEASE P ACTIVITY	5	0.449672	0.706318	0.978947	1	1	46591	tags=80%, list=55%, signal=178%
HOMOGENTISATE 1,2-DIOXYGENASE ACTIVITY	2	0.483522	0.705791	0.930556	1	1	43725	tags=100%, list=52%, signal=207%
N-ACETYLGLUCOSAMINE-6-SULFATASE ACTIVITY	2	0.497319	0.705141	0.918919	1	1	42557	tags=100%, list=50%, signal=201%
PURINE NUCLEOTIDE BIOSYNTHETIC PROCESS	6	0.436766	0.70471	0.96875	1	1	47684	tags=83%, list=56%, signal=191%
PLANT-TYPE CELL WALL ORGANIZATION	2	0.478287	0.704553	0.943662	1	1	21387	tags=50%, list=25%, signal=67%
THIAMIN METABOLIC PROCESS	2	0.487503	0.704082	0.901408	1	1	43388	tags=100%, list=51%, signal=205%
HYDROLASE ACTIVITY, ACTING ON CARBON-NITROGEN (BUT NOT PEPTIDE) BONDS, IN LINEAR AMIDES	5	0.450706	0.704034	0.944444	1	1	43151	tags=80%, list=51%, signal=163%
PANTOTHENATE KINASE ACTIVITY	3	0.4815	0.703967	0.934066	1	1	30668	tags=67%, list=36%, signal=105%
D-AMINO-ACID OXIDASE ACTIVITY	1	0.552109	0.703293	0.901961	1	1	37918	tags=100%, list=45%, signal=181%
BLOOD COAGULATION	9	0.402689	0.70285	0.94898	1	1	50569	tags=78%, list=60%, signal=193%
NEGATIVE REGULATION OF TRANSCRIPTION FACTOR ACTIVITY	1	0.539777	0.702673	0.9	1	1	38962	tags=100%, list=46%, signal=185%
CELL RECOGNITION	1	0.553822	0.701872	0.934783	1	1	37773	tags=100%, list=45%, signal=181%
CGMP-DEPENDENT PROTEIN KINASE ACTIVITY	6	0.427678	0.7015	0.989899	1	1	37757	tags=67%, list=45%, signal=120%
PEPTIDYL-HISTIDINE PHOSPHORYLATION	4	0.468933	0.70139	0.925532	1	1	44960	tags=75%, list=53%, signal=160%
6-PYRUVOYLTETRAHYDROPTERIN SYNTHASE ACTIVITY	2	0.502717	0.701009	0.967742	1	1	42100	tags=100%, list=50%, signal=199%
SYNAPTIC VESICLE PRIMING	1	0.563945	0.700904	0.958333	1	1	36916	tags=100%, list=44%, signal=177%
NUCLEAR INCLUSION BODY	1	0.538218	0.700782	0.951219	1	1	39094	tags=100%, list=46%, signal=186%
NUCLEOTIDE CATABOLIC PROCESS	6	0.417913	0.700727	0.91	1	1	49279	tags=67%, list=58%, signal=160%
PROTEIN-L-ISOASPARTATE (D-ASPARTATE) O-METHYLTRANSFERASE ACTIVITY	4	0.458791	0.700639	0.946237	1	1	26339	tags=50%, list=31%, signal=73%
THIAMIN DIPHOSPHOKINASE ACTIVITY	2	0.487503	0.70041	0.984615	1	1	43388	tags=100%, list=51%, signal=205%
MITOCHONDRIAL INNER MEMBRANE PRESEQUENCE TRANSLOCASE COMPLEX	4	0.441936	0.699996	0.928571	1	1	37503	tags=75%, list=44%, signal=135%
FATTY ACID BETA-OXIDATION	9	0.408706	0.699968	0.949495	1	1	36961	tags=56%, list=44%, signal=99%
PROTEIN KINASE CK2 REGULATOR ACTIVITY	2	0.503402	0.698928	0.972973	1	1	42042	tags=100%, list=50%, signal=199%
ARGINYL-TRNA AMINOACYLATION	3	0.46308	0.698914	0.914634	1	1	35681	tags=67%, list=42%, signal=115%
REDUCED FOLATE CARRIER ACTIVITY	2	0.500094	0.698823	0.942029	1	1	42322	tags=100%, list=50%, signal=200%
ANCHORED TO PLASMA MEMBRANE	1	0.52663	0.698473	0.980769	1	1	40075	tags=100%, list=47%, signal=190%
RNA-INDUCED SILENCING COMPLEX	2	0.489416	0.698242	0.955882	1	1	43226	tags=100%, list=51%, signal=204%
PEPTIDYL-AMINO ACID MODIFICATION	4	0.44213	0.697518	0.954023	1	1	47230	tags=100%, list=56%, signal=226%
TYROSINE METABOLIC PROCESS	2	0.483522	0.697502	0.986111	1	1	43725	tags=100%, list=52%, signal=207%
QUEUOSINE BIOSYNTHETIC PROCESS	5	0.435473	0.696026	0.957447	1	1	47794	tags=100%, list=56%, signal=230%
MRNA CAPPING	3	0.468101	0.694917	0.923077	1	1	45031	tags=100%, list=53%, signal=214%
PROTEIN COMPLEX LOCALIZATION	1	0.533694	0.694397	0.943396	1	1	39477	tags=100%, list=47%, signal=187%
LIPOPROTEIN METABOLIC PROCESS	2	0.500449	0.694235	0.986487	1	1	42291	tags=50%, list=50%, signal=100%
HYDROGEN-EXPORTING ATPASE ACTIVITY, PHOSPHORYLATIVE MECHANISM	2	0.481301	0.693624	0.942029	1	1	43913	tags=100%, list=52%, signal=208%
CARNITINE BIOSYNTHETIC PROCESS	2	0.486073	0.693558	0.984615	1	1	43509	tags=100%, list=51%, signal=206%
GLYCEROL METABOLIC PROCESS	9	0.400999	0.693266	1	1	1	50712	tags=78%, list=60%, signal=194%
L-ASCORBIC ACID BINDING	2	0.486073	0.692769	0.972222	1	1	43509	tags=100%, list=51%, signal=206%
ALPHA DNA POLYMERASE:PRIMASE COMPLEX	4	0.464515	0.692642	0.946237	1	1	45335	tags=100%, list=54%, signal=215%
UROPORPHYRINOGEN DECARBOXYLASE ACTIVITY	2	0.472336	0.692233	1	1	1	44672	tags=100%, list=53%, signal=212%
VALINE-TRNA LIGASE ACTIVITY	3	0.453182	0.692006	1	1	1	46294	tags=100%, list=55%, signal=221%
CARBON-NITROGEN LIGASE ACTIVITY, WITH GLUTAMINE AS AMIDO-N-DONOR	7	0.41285	0.69171	0.979381	1	1	49709	tags=86%, list=59%, signal=208%
VALYL-TRNA AMINOACYLATION	3	0.453182	0.691522	0.894118	1	1	46294	tags=100%, list=55%, signal=221%
STEM CELL MAINTENANCE	1	0.530835	0.690118	1	1	1	39719	tags=100%, list=47%, signal=188%
PROTEASOMAL UBIQUITIN-DEPENDENT PROTEIN CATABOLIC PROCESS	1	0.532017	0.689543	0.963636	1	1	39619	tags=100%, list=47%, signal=188%
INSTAR LARVAL DEVELOPMENT	1	0.507152	0.68871	1	1	1	41724	tags=100%, list=49%, signal=197%
PYRUVATE CARBOXYLASE ACTIVITY	2	0.489471	0.688236	0.928571	1	1	28587	tags=50%, list=34%, signal=75%
LEUCYL-TRNA AMINOACYLATION	2	0.482246	0.687068	0.9375	1	1	43833	tags=100%, list=52%, signal=207%
PEPTIDE-METHIONINE-(S)-S-OXIDE REDUCTASE ACTIVITY	3	0.473558	0.686861	0.916667	1	1	44569	tags=100%, list=53%, signal=211%
G-PROTEIN COUPLED PHOTORECEPTOR ACTIVITY	2	0.489582	0.68653	0.926471	1	1	43212	tags=100%, list=51%, signal=204%
TRNA MODIFICATION	5	0.435473	0.686307	0.969388	1	1	47794	tags=100%, list=56%, signal=230%
TOLL SIGNALING PATHWAY	1	0.507152	0.686164	0.978261	1	1	41724	tags=100%, list=49%, signal=197%
THIAMIN DIPHOSPHATE BIOSYNTHETIC PROCESS	2	0.487503	0.686026	0.945205	1	1	43388	tags=100%, list=51%, signal=205%
TRIMETHYLLYSINE DIOXYGENASE ACTIVITY	2	0.486073	0.683384	0.95946	1	1	43509	tags=100%, list=51%, signal=206%
CARBOXYL- OR CARBAMOYLTRANSFERASE ACTIVITY	3	0.484874	0.682724	0.977012	1	1	43610	tags=67%, list=52%, signal=137%
Z DISC	4	0.448179	0.682578	0.955556	1	1	46718	tags=100%, list=55%, signal=223%
CADHERIN BINDING	5	0.42822	0.68211	0.979167	1	1	48407	tags=80%, list=57%, signal=187%
CELL MORPHOGENESIS	5	0.423617	0.681809	0.978261	1	1	32927	tags=60%, list=39%, signal=98%
CARTILAGE DEVELOPMENT	2	0.469486	0.681544	0.985507	1	1	33472	tags=50%, list=40%, signal=83%
TRANSCRIPTION ACTIVATOR ACTIVITY	6	0.435607	0.681358	0.978947	1	1	42367	tags=83%, list=50%, signal=167%
CAVEOLA	3	0.460573	0.681172	0.939759	1	1	39359	tags=67%, list=46%, signal=125%
L-TYROSINE:2-OXOGLUTARATE AMINOTRANSFERASE ACTIVITY	2	0.482507	0.681152	0.910448	1	1	21932	tags=50%, list=26%, signal=67%
L-SERINE BIOSYNTHETIC PROCESS	3	0.467333	0.679872	0.949367	1	1	45096	tags=100%, list=53%, signal=214%
CELL SURFACE	6	0.407057	0.679855	0.969072	1	1	50200	tags=100%, list=59%, signal=246%
DOLICHYL-PHOSPHATE BETA-D-MANNOSYLTRANSFERASE ACTIVITY	1	0.503502	0.679441	1	1	1	42033	tags=100%, list=50%, signal=199%
QUEUINE TRNA-RIBOSYLTRANSFERASE ACTIVITY	5	0.435473	0.67909	0.956044	1	1	47794	tags=100%, list=56%, signal=230%
VACUOLAR TRANSPORT	3	0.447476	0.678561	0.938272	1	1	42357	tags=67%, list=50%, signal=133%
MRE11 COMPLEX	5	0.411435	0.677899	0.978261	1	1	49828	tags=80%, list=59%, signal=194%
HEART CONTRACTION	5	0.423617	0.677871	0.978947	1	1	32927	tags=60%, list=39%, signal=98%
D-AMINO ACID CATABOLIC PROCESS	2	0.482506	0.677755	0.957746	1	1	43811	tags=100%, list=52%, signal=207%
N-ACETYLGLUCOSAMINE-6-PHOSPHATE DEACETYLASE ACTIVITY	2	0.486676	0.676885	0.973684	1	1	43458	tags=100%, list=51%, signal=205%
GABA RECEPTOR BINDING	1	0.502309	0.675941	1	1	1	42134	tags=100%, list=50%, signal=199%
GLYCYL-TRNA AMINOACYLATION	4	0.42707	0.674598	0.933333	1	1	48505	tags=100%, list=57%, signal=234%
CELLULAR BIOSYNTHETIC PROCESS	5	0.434317	0.673697	1	1	1	41182	tags=80%, list=49%, signal=156%
OLFACTORY LEARNING	5	0.422358	0.673145	0.978947	1	1	42786	tags=60%, list=51%, signal=121%
GLYCEROPHOSPHODIESTER PHOSPHODIESTERASE ACTIVITY	8	0.400995	0.673109	0.979798	1	1	50712	tags=75%, list=60%, signal=187%
3-HYDROXYANTHRANILATE 3,4-DIOXYGENASE ACTIVITY	3	0.463163	0.671934	0.976471	1	1	45449	tags=100%, list=54%, signal=216%
PYRIDOXINE BIOSYNTHETIC PROCESS	2	0.46994	0.671389	0.985294	1	1	28220	tags=50%, list=33%, signal=75%
ACTIVATION OF MAPK ACTIVITY	1	0.512621	0.670965	0.966102	1	1	41261	tags=100%, list=49%, signal=195%
HYDROXYMETHYLGLUTARYL-COA REDUCTASE (NADPH) ACTIVITY	3	0.456217	0.670739	0.925926	1	1	46037	tags=100%, list=54%, signal=219%
PHOSPHORYLASE KINASE COMPLEX	3	0.473109	0.669658	0.939024	1	1	44606	tags=67%, list=53%, signal=141%
ATP-DEPENDENT PROTEOLYSIS	7	0.415945	0.6694	0.927835	1	1	49448	tags=100%, list=58%, signal=240%
ARGININE-TRNA LIGASE ACTIVITY	3	0.46308	0.669311	0.987952	1	1	35681	tags=67%, list=42%, signal=115%
MITOCHONDRIAL DNA REPLICATION	1	0.520795	0.669017	0.977273	1	1	40569	tags=100%, list=48%, signal=192%
MYOBLAST FUSION	2	0.459106	0.668531	0.984849	1	1	45792	tags=100%, list=54%, signal=218%
DNA-DIRECTED RNA POLYMERASE III COMPLEX	2	0.453655	0.668206	1	1	1	25924	tags=50%, list=31%, signal=72%
GOLGI STACK	5	0.427048	0.667903	0.956989	1	1	12871	tags=20%, list=15%, signal=24%
TRANSCRIPTION COREPRESSOR ACTIVITY	4	0.423977	0.667356	0.988506	1	1	38962	tags=75%, list=46%, signal=139%
RETROMER COMPLEX	3	0.447476	0.666658	0.977012	1	1	42357	tags=67%, list=50%, signal=133%
LEUCINE-TRNA LIGASE ACTIVITY	2	0.482246	0.666506	0.957746	1	1	43833	tags=100%, list=52%, signal=207%
GERMINAL CENTER FORMATION	2	0.481774	0.665784	0.945946	1	1	43873	tags=100%, list=52%, signal=208%
AROMATIC AMINO ACID FAMILY BIOSYNTHETIC PROCESS	1	0.505321	0.664834	1	1	1	41879	tags=100%, list=49%, signal=198%
GLYCINE-TRNA LIGASE ACTIVITY	4	0.42707	0.664786	0.944444	1	1	48505	tags=100%, list=57%, signal=234%
L-LACTATE DEHYDROGENASE ACTIVITY	1	0.504884	0.664764	0.96	1	1	41916	tags=100%, list=50%, signal=198%
N-ACETYLGLUCOSAMINE METABOLIC PROCESS	5	0.42234	0.664638	0.979381	1	1	43458	tags=80%, list=51%, signal=164%
PEPTIDE-ASPARTATE BETA-DIOXYGENASE ACTIVITY	4	0.44213	0.66452	0.988506	1	1	47230	tags=100%, list=56%, signal=226%
STRUCTURAL CONSTITUENT OF MUSCLE	5	0.423617	0.664261	0.968421	1	1	32927	tags=60%, list=39%, signal=98%
KINETOCHORE	2	0.484349	0.663689	0.985507	1	1	43655	tags=100%, list=52%, signal=206%
EYE DEVELOPMENT	1	0.507152	0.663638	1	1	1	41724	tags=100%, list=49%, signal=197%
DEFENSE RESPONSE	8	0.401314	0.662354	0.989899	1	1	50681	tags=25%, list=60%, signal=62%
STEROID METABOLIC PROCESS	13	0.372713	0.660979	0.99	1	1	53109	tags=92%, list=63%, signal=248%
PROTEIN AMINO ACID O-LINKED MANNOSYLATION	1	0.503502	0.660742	0.981818	1	1	42033	tags=100%, list=50%, signal=199%
COENZYME A METABOLIC PROCESS	3	0.456217	0.6589	1	1	1	46037	tags=100%, list=54%, signal=219%
PROTEIN AMINO ACID MANNOSYLATION	1	0.503502	0.65869	0.98	1	1	42033	tags=100%, list=50%, signal=199%
5-FORMYLTETRAHYDROFOLATE CYCLO-LIGASE ACTIVITY	3	0.428482	0.658252	0.987952	1	1	48384	tags=67%, list=57%, signal=156%
TRNA AMINOACYLATION	7	0.389327	0.658102	0.959184	1	1	43700	tags=57%, list=52%, signal=118%
LYSOZYME ACTIVITY	3	0.447039	0.658	1	1	1	46814	tags=100%, list=55%, signal=224%
NUCLEAR EXOSOME (RNASE COMPLEX)	2	0.451204	0.656966	0.987179	1	1	46461	tags=100%, list=55%, signal=222%
GLUTATHIONE SYNTHASE ACTIVITY	3	0.450153	0.656768	0.954545	1	1	39375	tags=67%, list=47%, signal=125%
CYSTEINE-TRNA LIGASE ACTIVITY	3	0.428742	0.656684	0.974026	1	1	48363	tags=100%, list=57%, signal=233%
SALIVARY GLAND CELL AUTOPHAGIC CELL DEATH	1	0.507152	0.653772	0.980769	1	1	41724	tags=100%, list=49%, signal=197%
FERROXIDASE ACTIVITY	3	0.426631	0.652972	0.95	1	1	40075	tags=67%, list=47%, signal=127%
POSITIVE REGULATION OF TRANSCRIPTION FROM RNA POLYMERASE II PROMOTER	4	0.407047	0.652945	0.98913	1	1	50200	tags=100%, list=59%, signal=246%
CITRATE (SI)-SYNTHASE ACTIVITY	1	0.504518	0.652185	1	1	1	41947	tags=100%, list=50%, signal=198%
HYALURONIC ACID BINDING	3	0.457103	0.651588	0.988235	1	1	45962	tags=100%, list=54%, signal=219%
TRANSFORMING GROWTH FACTOR BETA RECEPTOR SIGNALING PATHWAY	15	0.361912	0.650738	1	1	1	54022	tags=80%, list=64%, signal=221%
PHOSPHOINOSITIDE 3-KINASE COMPLEX	8	0.381577	0.649836	0.989899	1	1	49697	tags=75%, list=59%, signal=182%
CELLULAR AMINO ACID AND DERIVATIVE METABOLIC PROCESS	2	0.482507	0.64951	0.986667	1	1	21932	tags=50%, list=26%, signal=67%
RIBULOSE-PHOSPHATE 3-EPIMERASE ACTIVITY	2	0.450389	0.648011	0.984615	1	1	46530	tags=100%, list=55%, signal=222%
ALANYL-TRNA AMINOACYLATION	5	0.398901	0.647693	0.989691	1	1	50889	tags=80%, list=60%, signal=201%
LIGASE ACTIVITY, FORMING AMINOACYL-TRNA AND RELATED COMPOUNDS	7	0.389327	0.646621	0.989796	1	1	43700	tags=57%, list=52%, signal=118%
DOLICHYL-PHOSPHATE-MANNOSE-PROTEIN MANNOSYLTRANSFERASE ACTIVITY	1	0.503502	0.646299	0.977778	1	1	42033	tags=100%, list=50%, signal=199%
MITOCHONDRIAL TRANSPORT	3	0.434264	0.643207	0.977273	1	1	19615	tags=33%, list=23%, signal=43%
1-PHOSPHATIDYLINOSITOL-3-KINASE ACTIVITY	8	0.378006	0.642767	1	1	1	52658	tags=75%, list=62%, signal=198%
CELL WALL	4	0.414064	0.639828	0.988764	1	1	49606	tags=100%, list=59%, signal=242%
TRANSCRIPTION REPRESSOR ACTIVITY	7	0.379041	0.636115	0.989691	1	1	52570	tags=71%, list=62%, signal=188%
CYTOSKELETAL ANCHORING AT PLASMA MEMBRANE	3	0.43668	0.635733	0.987342	1	1	47691	tags=100%, list=56%, signal=229%
ALANINE-TRNA LIGASE ACTIVITY	5	0.398901	0.634351	1	1	1	50889	tags=80%, list=60%, signal=201%
TRANSCRIPTION FACTOR TFIIE COMPLEX	2	0.435139	0.633953	1	1	1	47821	tags=100%, list=56%, signal=230%
ACYL-COA OXIDASE ACTIVITY	8	0.372572	0.632991	0.989899	1	1	53120	tags=100%, list=63%, signal=268%
TRANSCRIPTION FROM RNA POLYMERASE III PROMOTER	2	0.453655	0.632773	1	1	1	25924	tags=50%, list=31%, signal=72%
3-DEHYDROQUINATE SYNTHASE ACTIVITY	1	0.505321	0.630082	1	1	1	41879	tags=100%, list=49%, signal=198%
SIGNAL COMPLEX ASSEMBLY	2	0.44088	0.626273	1	1	1	47335	tags=100%, list=56%, signal=227%
MELANOSOME TRANSPORT	4	0.405469	0.625388	0.978022	1	1	47573	tags=75%, list=56%, signal=171%
NEGATIVE REGULATION OF MACROPHAGE DIFFERENTIATION	2	0.443254	0.625093	1	1	1	47134	tags=100%, list=56%, signal=226%
TETRAHYDROFOLYLPOLYGLUTAMATE SYNTHASE ACTIVITY	3	0.4112	0.62251	0.987342	1	1	49848	tags=100%, list=59%, signal=243%
PHOSPHATIDATE PHOSPHATASE ACTIVITY	2	0.437643	0.621157	0.955882	1	1	47609	tags=100%, list=56%, signal=228%
G-PROTEIN COUPLED RECEPTOR KINASE ACTIVITY	6	0.375517	0.620291	1	1	1	52870	tags=100%, list=62%, signal=266%
CILIUM ASSEMBLY	4	0.405469	0.619565	0.987654	1	1	47573	tags=75%, list=56%, signal=171%
AMINOACYLASE ACTIVITY	2	0.44251	0.616103	1	1	1	47197	tags=100%, list=56%, signal=226%
FILOPODIUM ASSEMBLY	3	0.423036	0.613741	0.953488	1	1	48846	tags=100%, list=58%, signal=236%
L-ASPARTATE:2-OXOGLUTARATE AMINOTRANSFERASE ACTIVITY	5	0.389723	0.613483	1	1	1	51667	tags=100%, list=61%, signal=257%
NEGATIVE REGULATION OF TRANSCRIPTION FROM RNA POLYMERASE III PROMOTER	2	0.445215	0.61218	1	1	1	46968	tags=100%, list=55%, signal=225%
MESODERM FORMATION	2	0.428016	0.607299	0.986667	1	1	48424	tags=100%, list=57%, signal=234%
DEADENYLATION-DEPENDENT DECAPPING OF NUCLEAR-TRANSCRIBED MRNA	3	0.42319	0.606645	1	1	1	48832	tags=67%, list=58%, signal=158%
CYSTEINYL-TRNA AMINOACYLATION	3	0.428742	0.605393	0.988372	1	1	48363	tags=100%, list=57%, signal=233%
MULTIDRUG TRANSPORT	3	0.415701	0.60528	0.987654	1	1	49466	tags=67%, list=58%, signal=160%
GLUCOSE CATABOLIC PROCESS	2	0.431855	0.598807	0.986111	1	1	48099	tags=100%, list=57%, signal=232%
DRUG TRANSPORTER ACTIVITY	2	0.415708	0.598434	1	1	1	49466	tags=100%, list=58%, signal=241%
LEUKOTRIENE BIOSYNTHETIC PROCESS	4	0.40136	0.597392	1	1	1	42203	tags=50%, list=50%, signal=100%
POSITIVE REGULATION OF TRANSCRIPTION, DNA-DEPENDENT	2	0.428016	0.595767	1	1	1	48424	tags=100%, list=57%, signal=234%
PURINE RIBONUCLEOSIDE MONOPHOSPHATE BIOSYNTHETIC PROCESS	4	0.367168	0.587482	1	1	1	53575	tags=75%, list=63%, signal=204%
PHOSPHOGLYCERATE MUTASE ACTIVITY	2	0.431855	0.581401	1	1	1	48099	tags=100%, list=57%, signal=232%
GLYCEROL-3-PHOSPHATE DEHYDROGENASE ACTIVITY	2	0.414062	0.570631	1	1	1	32904	tags=50%, list=39%, signal=82%
DEAMINASE ACTIVITY	4	0.367168	0.569138	1	1	1	53575	tags=75%, list=63%, signal=204%
FATTY ACID BETA-OXIDATION MULTIENZYME COMPLEX	1	0.812353	1.11128	0.310345	0.226102	1	15886	tags=100%, list=19%, signal=123%
CYCLIN-DEPENDENT PROTEIN KINASE 5 ACTIVATOR ACTIVITY	1	0.615445	0.826583	0.846154	0.69631	1	32556	tags=100%, list=38%, signal=162%
COPPER CHAPERONE ACTIVITY	1	0.598176	0.81078	0.770492	0.715206	1	34018	tags=100%, list=40%, signal=167%
RRNA BINDING	5	0.503542	0.810742	0.797872	0.714924	1	34296	tags=80%, list=41%, signal=134%
CYCLIN-DEPENDENT PROTEIN KINASE 5 HOLOENZYME COMPLEX	1	0.615445	0.802426	0.787234	0.724404	1	32556	tags=100%, list=38%, signal=162%
INTEIN-MEDIATED PROTEIN SPLICING	2	0.568168	0.79506	0.835616	0.73245	1	36559	tags=100%, list=43%, signal=176%
CYCLIN-DEPENDENT PROTEIN KINASE REGULATOR ACTIVITY	5	0.501435	0.790715	0.829787	0.736823	1	42210	tags=100%, list=50%, signal=199%
PROTEIN IMPORT INTO PEROXISOME MATRIX	2	0.539784	0.747136	0.888889	0.780592	1	38962	tags=100%, list=46%, signal=185%

## Sheet: Nighttime
NAME	SIZE	Enrichment Score	Normalized Enrichment Score	NOMINAL p-value	False Discovery Rate q-value	Family-Wise Error Rate p-value	RANK AT MAX	LEADING EDGE
METALLOCARBOXYPEPTIDASE ACTIVITY	3	-0.999997	-1.75194	0	0.306866	0.37	1	tags=0%, list=0%, signal=0%
CARBOXYPEPTIDASE D ACTIVITY	3	-0.999997	-1.61612	0	0.70813	0.91	1	tags=0%, list=0%, signal=0%
SECONDARY ACTIVE SULFATE TRANSMEMBRANE TRANSPORTER ACTIVITY	3	-0.999997	-1.53028	0	1	1	1	tags=0%, list=0%, signal=0%
DOUBLE-STRAND BREAK REPAIR	4	-0.999996	-1.43835	0	1	1	1	tags=0%, list=0%, signal=0%
POSITIVE REGULATION OF EXOCYTOSIS	2	-0.999998	-1.42671	0	1	1	1	tags=0%, list=0%, signal=0%
CALCIUM-MEDIATED SIGNALING	2	-0.999998	-1.3526	0	1	1	1	tags=0%, list=0%, signal=0%
TRNA (GUANINE-N2-)-METHYLTRANSFERASE ACTIVITY	6	-0.642072	-1.34569	0	1	1	30307	tags=100%, list=36%, signal=156%
EXTRACHROMOSOMAL CIRCULAR DNA	7	-0.612666	-1.33273	0	1	1	32797	tags=100%, list=39%, signal=163%
POSITIVE REGULATION OF PROTEIN AMINO ACID PHOSPHORYLATION	2	-0.999998	-1.31458	0	1	1	1	tags=0%, list=0%, signal=0%
MEIOSIS	2	-0.999998	-1.26638	0	1	1	1	tags=0%, list=0%, signal=0%
TELOMERE CAPPING	1	-0.999999	-1.26431	0	1	1	1	tags=0%, list=0%, signal=0%
REGULATION OF THE FORCE OF HEART CONTRACTION	1	-0.999999	-1.24374	0	1	1	1	tags=0%, list=0%, signal=0%
RNA-DIRECTED RNA POLYMERASE ACTIVITY	1	-0.999999	-1.23616	0	1	1	1	tags=0%, list=0%, signal=0%
3-BETA-HYDROXY-DELTA5-STEROID DEHYDROGENASE ACTIVITY	1	-0.999999	-1.22577	0	1	1	1	tags=0%, list=0%, signal=0%
SYNAPTIC VESICLE TARGETING	1	-0.999999	-1.22252	0	1	1	1	tags=0%, list=0%, signal=0%
PROCOLLAGEN N-ENDOPEPTIDASE ACTIVITY	2	-0.999998	-1.21716	0	1	1	1	tags=0%, list=0%, signal=0%
RAB GERANYLGERANYLTRANSFERASE ACTIVITY	1	-0.999999	-1.21011	0	1	1	1	tags=0%, list=0%, signal=0%
DORSAL/VENTRAL AXIS SPECIFICATION	1	-0.999999	-1.20297	0	1	1	1	tags=0%, list=0%, signal=0%
PROFILIN BINDING	1	-0.999999	-1.20296	0	1	1	1	tags=0%, list=0%, signal=0%
MUSCARINIC ACETYLCHOLINE RECEPTOR ACTIVITY	1	-0.999999	-1.20234	0	1	1	1	tags=0%, list=0%, signal=0%
BACTERIAL-TYPE FLAGELLUM	1	-0.999999	-1.1999	0	1	1	1	tags=0%, list=0%, signal=0%
TRIGLYCERIDE CATABOLIC PROCESS	1	-0.999999	-1.19687	0	1	1	1	tags=0%, list=0%, signal=0%
NEGATIVE REGULATION OF GLUCOSE IMPORT	1	-0.999999	-1.19547	0	1	1	1	tags=0%, list=0%, signal=0%
POTASSIUM:CHLORIDE SYMPORTER ACTIVITY	1	-0.999999	-1.19227	0	1	1	1	tags=0%, list=0%, signal=0%
MICROTUBULE CYTOSKELETON	1	-0.999999	-1.19162	0	1	1	1	tags=0%, list=0%, signal=0%
DNA CATABOLIC PROCESS	1	-0.999999	-1.19087	0	1	1	1	tags=0%, list=0%, signal=0%
CALCIUM-DEPENDENT PROTEIN KINASE C ACTIVITY	1	-0.999999	-1.18751	0	1	1	1	tags=0%, list=0%, signal=0%
RESPONSE TO TUMOR CELL	1	-0.999999	-1.18645	0	1	1	1	tags=0%, list=0%, signal=0%
DEOXYRIBONUCLEASE ACTIVITY	1	-0.999999	-1.18617	0	1	1	1	tags=0%, list=0%, signal=0%
SYNAPTONEMAL COMPLEX	1	-0.999999	-1.18601	0	1	1	1	tags=0%, list=0%, signal=0%
CHOLESTEROL HOMEOSTASIS	1	-0.999999	-1.18464	0	1	1	1	tags=0%, list=0%, signal=0%
TRIGLYCERIDE MOBILIZATION	1	-0.999999	-1.18179	0	1	1	1	tags=0%, list=0%, signal=0%
GERM-LINE STEM CELL MAINTENANCE	1	-0.999999	-1.18062	0	1	1	1	tags=0%, list=0%, signal=0%
MALATE DEHYDROGENASE (ACCEPTOR) ACTIVITY	1	-0.999999	-1.17945	0	1	1	1	tags=0%, list=0%, signal=0%
NEUTROPHIL CHEMOTAXIS	1	-0.999999	-1.17894	0	1	1	1	tags=0%, list=0%, signal=0%
NEGATIVE REGULATION OF PROTEIN AMINO ACID PHOSPHORYLATION	1	-0.999999	-1.17509	0	1	1	1	tags=0%, list=0%, signal=0%
POLYPHOSPHATE CATABOLIC PROCESS	1	-0.999999	-1.17473	0	1	1	1	tags=0%, list=0%, signal=0%
REGULATION OF OSSIFICATION	1	-0.999999	-1.17468	0	1	1	1	tags=0%, list=0%, signal=0%
AXON EXTENSION	1	-0.999999	-1.17348	0	1	1	1	tags=0%, list=0%, signal=0%
SPHINGOMYELIN CATABOLIC PROCESS	1	-0.999999	-1.17108	0	1	1	1	tags=0%, list=0%, signal=0%
NEGATIVE REGULATION OF CELL GROWTH	1	-0.999999	-1.1707	0	1	1	1	tags=0%, list=0%, signal=0%
ENDOSOME TO LYSOSOME TRANSPORT VIA MULTIVESICULAR BODY SORTING PATHWAY	1	-0.999999	-1.17069	0	1	1	1	tags=0%, list=0%, signal=0%
SPECTRIN	1	-0.999999	-1.17051	0	1	1	1	tags=0%, list=0%, signal=0%
POSITIVE REGULATION OF CELL SIZE	1	-0.999999	-1.17018	0	1	1	1	tags=0%, list=0%, signal=0%
POSITIVE REGULATION OF CELL PROLIFERATION	1	-0.999999	-1.16872	0	1	1	1	tags=0%, list=0%, signal=0%
MRNA TRANSPORT	6	-0.52783	-1.16794	0.25	1	1	37445	tags=83%, list=44%, signal=149%
REGULATION OF MUSCLE CONTRACTION	1	-0.999999	-1.1677	0	1	1	1	tags=0%, list=0%, signal=0%
INACTIVATION OF MAPK ACTIVITY	1	-0.999999	-1.16674	0	1	1	1	tags=0%, list=0%, signal=0%
POSITIVE REGULATION OF INFLAMMATORY RESPONSE	1	-0.999999	-1.16478	0	1	1	1	tags=0%, list=0%, signal=0%
REGULATION OF SYNAPSE ORGANIZATION	1	-0.999999	-1.16301	0	1	1	1	tags=0%, list=0%, signal=0%
TRANSVERSE FILAMENT	1	-0.999999	-1.16286	0	1	1	1	tags=0%, list=0%, signal=0%
ACTIN FILAMENT	1	-0.999999	-1.16264	0	1	1	1	tags=0%, list=0%, signal=0%
NEGATIVE REGULATION OF INSULIN RECEPTOR SIGNALING PATHWAY	1	-0.999999	-1.16121	0	1	1	1	tags=0%, list=0%, signal=0%
URIDINE PHOSPHORYLASE ACTIVITY	1	-0.999999	-1.15973	0	1	1	1	tags=0%, list=0%, signal=0%
FUCOSE-1-PHOSPHATE GUANYLYLTRANSFERASE ACTIVITY	1	-0.999999	-1.15962	0	1	1	1	tags=0%, list=0%, signal=0%
EMBRYO IMPLANTATION	1	-0.999999	-1.15928	0	1	1	1	tags=0%, list=0%, signal=0%
NEURON DEVELOPMENT	1	-0.999999	-1.15812	0	1	1	1	tags=0%, list=0%, signal=0%
STRUCTURAL CONSTITUENT OF VITELLINE MEMBRANE	1	-0.999999	-1.1581	0	1	1	1	tags=0%, list=0%, signal=0%
PROPROTEIN CONVERTASE 2 ACTIVITY	1	-0.999999	-1.15555	0	1	1	1	tags=0%, list=0%, signal=0%
PHOSPHATIDYLINOSITOL-3,4-BISPHOSPHATE 4-PHOSPHATASE ACTIVITY	1	-0.999999	-1.15433	0	1	1	1	tags=0%, list=0%, signal=0%
NEGATIVE REGULATION OF SALIVARY GLAND BOUNDARY SPECIFICATION	1	-0.999999	-1.15353	0	1	1	1	tags=0%, list=0%, signal=0%
COLLAGEN FIBRIL ORGANIZATION	1	-0.999999	-1.15322	0	1	1	1	tags=0%, list=0%, signal=0%
NATURAL KILLER CELL MEDIATED CYTOTOXICITY	1	-0.999999	-1.15117	0	1	1	1	tags=0%, list=0%, signal=0%
REGULATION OF PEPTIDYL-TYROSINE PHOSPHORYLATION	1	-0.999999	-1.15105	0	1	1	1	tags=0%, list=0%, signal=0%
LIPOPROTEIN BIOSYNTHETIC PROCESS	1	-0.999999	-1.15034	0	1	1	1	tags=0%, list=0%, signal=0%
MUTSALPHA COMPLEX	1	-0.999999	-1.15022	0	1	1	1	tags=0%, list=0%, signal=0%
SYNAPTIC VESICLE DOCKING DURING EXOCYTOSIS	1	-0.999999	-1.15021	0	1	1	1	tags=0%, list=0%, signal=0%
AXONEMAL DYNEIN COMPLEX	1	-0.999999	-1.14992	0	1	1	1	tags=0%, list=0%, signal=0%
BLASTOCYST HATCHING	1	-0.999999	-1.14713	0	1	1	1	tags=0%, list=0%, signal=0%
HISTIDINE AMMONIA-LYASE ACTIVITY	1	-0.999999	-1.14611	0	1	1	1	tags=0%, list=0%, signal=0%
PRESYNAPTIC ACTIVE ZONE	1	-0.999999	-1.14505	0	1	1	1	tags=0%, list=0%, signal=0%
VITELLINE MEMBRANE FORMATION	1	-0.999999	-1.14399	0	1	1	1	tags=0%, list=0%, signal=0%
PHOSPHORIBOSYLGLYCINAMIDE FORMYLTRANSFERASE ACTIVITY	1	-0.999999	-1.14214	0	1	1	1	tags=0%, list=0%, signal=0%
VIRAL CAPSID	1	-0.999999	-1.14202	0	1	1	1	tags=0%, list=0%, signal=0%
RETINAL GANGLION CELL AXON GUIDANCE	1	-0.999999	-1.14153	0	1	1	1	tags=0%, list=0%, signal=0%
RAB-PROTEIN GERANYLGERANYLTRANSFERASE COMPLEX	1	-0.999999	-1.14027	0	1	1	1	tags=0%, list=0%, signal=0%
X-PRO DIPEPTIDYL-PEPTIDASE ACTIVITY	1	-0.999999	-1.13945	0	1	1	1	tags=0%, list=0%, signal=0%
CILIARY OR FLAGELLAR MOTILITY	1	-0.999999	-1.13732	0	1	1	1	tags=0%, list=0%, signal=0%
MULTIDRUG EFFLUX PUMP ACTIVITY	1	-0.999999	-1.13532	0	1	1	1	tags=0%, list=0%, signal=0%
LIPOPROTEIN CATABOLIC PROCESS	1	-0.999999	-1.1347	0	1	1	1	tags=0%, list=0%, signal=0%
POLYTENE CHROMOSOME, TELOMERIC REGION	1	-0.999999	-1.13439	0	1	1	1	tags=0%, list=0%, signal=0%
BMP SIGNALING PATHWAY	1	-0.999999	-1.13382	0	1	1	1	tags=0%, list=0%, signal=0%
ECDYSONE BIOSYNTHETIC PROCESS	1	-0.999999	-1.13341	0	1	1	1	tags=0%, list=0%, signal=0%
KERATIN FILAMENT	1	-0.999999	-1.13266	0	1	1	1	tags=0%, list=0%, signal=0%
BRISTLE DEVELOPMENT	1	-0.999999	-1.13233	0	1	1	1	tags=0%, list=0%, signal=0%
OSSIFICATION	1	-0.999999	-1.12909	0	1	1	1	tags=0%, list=0%, signal=0%
NEUROMUSCULAR JUNCTION	1	-0.999999	-1.12847	0	1	1	1	tags=0%, list=0%, signal=0%
MITOTIC CELL CYCLE G2/M TRANSITION DNA DAMAGE CHECKPOINT	1	-0.999999	-1.12754	0	1	1	1	tags=0%, list=0%, signal=0%
AMMONIA LIGASE ACTIVITY	1	-0.999999	-1.12729	0	1	1	1	tags=0%, list=0%, signal=0%
SPHINGOMYELIN PHOSPHODIESTERASE ACTIVITY	1	-0.999999	-1.12602	0	1	1	1	tags=0%, list=0%, signal=0%
GERM-LINE STEM CELL DIVISION	1	-0.999999	-1.12529	0	1	1	1	tags=0%, list=0%, signal=0%
SKIN DEVELOPMENT	1	-0.999999	-1.12491	0	1	1	1	tags=0%, list=0%, signal=0%
GLUCURONOSYLTRANSFERASE ACTIVITY	1	-0.999999	-1.12424	0	1	1	1	tags=0%, list=0%, signal=0%
IMAGINAL DISC-DERIVED LEG MORPHOGENESIS	1	-0.999999	-1.12102	0	1	1	1	tags=0%, list=0%, signal=0%
EUCHROMATIN	1	-0.999999	-1.11802	0	1	1	1	tags=0%, list=0%, signal=0%
REGULATION OF CHOLESTEROL BIOSYNTHETIC PROCESS	1	-0.999999	-1.11663	0	1	1	1	tags=0%, list=0%, signal=0%
SYNAPSIS	1	-0.999999	-1.11628	0	1	1	1	tags=0%, list=0%, signal=0%
MUTSBETA COMPLEX	1	-0.999999	-1.11476	0	1	1	1	tags=0%, list=0%, signal=0%
PHOSPHORIBOSYLAMINE-GLYCINE LIGASE ACTIVITY	1	-0.999999	-1.11443	0	1	1	1	tags=0%, list=0%, signal=0%
RESPONSE TO IONIZING RADIATION	1	-0.999999	-1.11329	0	1	1	1	tags=0%, list=0%, signal=0%
INDUCTION OF POSITIVE CHEMOTAXIS	1	-0.999999	-1.10652	0	1	1	1	tags=0%, list=0%, signal=0%
ARTERY MORPHOGENESIS	1	-0.999999	-1.10634	0	1	1	1	tags=0%, list=0%, signal=0%
POLYTENE CHROMOSOME INTERBAND	1	-0.999999	-1.10259	0	1	1	1	tags=0%, list=0%, signal=0%
CHONDROCYTE DIFFERENTIATION	1	-0.999999	-1.10238	0	1	1	1	tags=0%, list=0%, signal=0%
METANEPHROS DEVELOPMENT	1	-0.999999	-1.10027	0	1	1	1	tags=0%, list=0%, signal=0%
DETECTION OF CALCIUM ION	1	-0.999999	-1.09803	0	1	1	1	tags=0%, list=0%, signal=0%
LIGAND-DEPENDENT NUCLEAR RECEPTOR TRANSCRIPTION COACTIVATOR ACTIVITY	1	-0.999999	-1.09795	0	1	1	1	tags=0%, list=0%, signal=0%
LIPOPROTEIN TRANSPORT	1	-0.999999	-1.09315	0	1	1	1	tags=0%, list=0%, signal=0%
PHOSPHORIBOSYLFORMYLGLYCINAMIDINE CYCLO-LIGASE ACTIVITY	1	-0.999999	-1.08954	0	1	1	1	tags=0%, list=0%, signal=0%
POSITIVE REGULATION OF SYNAPTIC GROWTH AT NEUROMUSCULAR JUNCTION	1	-0.999999	-1.0888	0	1	1	1	tags=0%, list=0%, signal=0%
TRNA ISOPENTENYLTRANSFERASE ACTIVITY	3	-0.633663	-1.08223	0.214286	1	1	31017	tags=100%, list=37%, signal=158%
STRUCTURAL CONSTITUENT OF CUTICLE	1	-0.999999	-1.07052	0	1	1	1	tags=0%, list=0%, signal=0%
CHOLESTEROL TRANSPORT	6	-0.456718	-0.976321	0.428571	1	1	45998	tags=100%, list=54%, signal=219%
TWO-COMPONENT RESPONSE REGULATOR ACTIVITY	4	-0.531091	-0.970934	0.333333	1	1	39701	tags=100%, list=47%, signal=188%
MITOCHONDRIAL MATRIX	4	-0.518581	-0.9657	0.571429	1	1	40760	tags=100%, list=48%, signal=193%
PHOSPHATIDYLCHOLINE-STEROL O-ACYLTRANSFERASE ACTIVITY	4	-0.542809	-0.945475	0.555556	1	1	38709	tags=100%, list=46%, signal=184%
SYNAPTIC TRANSMISSION	6	-0.436081	-0.942422	0.6	1	1	47745	tags=100%, list=56%, signal=229%
PYRIMIDINE NUCLEOSIDE METABOLIC PROCESS	2	-0.65239	-0.936022	0.309524	1	1	29431	tags=100%, list=35%, signal=153%
NEGATIVE REGULATION OF BMP SIGNALING PATHWAY	2	-0.64718	-0.919992	0.392857	1	1	29872	tags=100%, list=35%, signal=155%
PROTEIN KINASE CASCADE	3	-0.5381	-0.918295	0.6	1	1	35850	tags=67%, list=42%, signal=116%
METABOTROPIC GLUTAMATE, GABA-B-LIKE RECEPTOR ACTIVITY	3	-0.630509	-0.917996	0.375	1	1	31284	tags=100%, list=37%, signal=159%
PERINUCLEAR REGION OF CYTOPLASM	2	-0.624312	-0.898151	0.37037	1	1	31808	tags=100%, list=38%, signal=160%
RECEPTOR CLUSTERING	4	-0.566304	-0.892935	0.411765	1	1	36720	tags=100%, list=43%, signal=177%
MELANOCYTE DIFFERENTIATION	2	-0.624312	-0.892613	0.392857	1	1	31808	tags=100%, list=38%, signal=160%
LYSOPHOSPHOLIPASE ACTIVITY	3	-0.56273	-0.886697	0.388889	1	1	37022	tags=100%, list=44%, signal=178%
MOLYBDOPTERIN SYNTHASE COMPLEX	2	-0.575433	-0.878946	0.48	1	1	35946	tags=100%, list=42%, signal=174%
DETERMINATION OF ADULT LIFESPAN	2	-0.615039	-0.861765	0.347826	1	1	32593	tags=100%, list=38%, signal=163%
1-PYRROLINE-5-CARBOXYLATE DEHYDROGENASE ACTIVITY	3	-0.537794	-0.857592	0.421053	1	1	39133	tags=100%, list=46%, signal=186%
REPRODUCTION	2	-0.586312	-0.850255	0.5	1	1	35025	tags=100%, list=41%, signal=171%
PHOSPHATIDYLCHOLINE METABOLIC PROCESS	3	-0.56273	-0.84669	0.5	1	1	37022	tags=100%, list=44%, signal=178%
THREONINE BIOSYNTHETIC PROCESS	3	-0.441369	-0.841377	0.928571	1	1	47296	tags=100%, list=56%, signal=227%
PRESYNAPTIC MEMBRANE	3	-0.513472	-0.830508	0.5625	1	1	41192	tags=100%, list=49%, signal=195%
PROTEIN-LYSINE 6-OXIDASE ACTIVITY	4	-0.49759	-0.827667	0.583333	1	1	42537	tags=100%, list=50%, signal=201%
NEUROMUSCULAR JUNCTION DEVELOPMENT	2	-0.56629	-0.824767	0.472222	1	1	36720	tags=100%, list=43%, signal=177%
CONVERGENT EXTENSION INVOLVED IN GASTRULATION	4	-0.502835	-0.818203	0.875	1	1	42093	tags=100%, list=50%, signal=199%
BASAL LAMINA	3	-0.566297	-0.816533	0.461538	1	1	36720	tags=100%, list=43%, signal=177%
APICAL PLASMA MEMBRANE	3	-0.456702	-0.812354	1	1	1	45998	tags=100%, list=54%, signal=219%
RAS GTPASE ACTIVATOR ACTIVITY	4	-0.460404	-0.810536	1	1	1	45685	tags=100%, list=54%, signal=217%
L-CYSTINE TRANSPORT	2	-0.612889	-0.805805	0.5625	1	1	32775	tags=100%, list=39%, signal=163%
DORSAL/VENTRAL PATTERN FORMATION	4	-0.50176	-0.803945	0.705882	1	1	42184	tags=100%, list=50%, signal=199%
AXONOGENESIS	2	-0.566987	-0.802059	0.666667	1	1	36661	tags=100%, list=43%, signal=176%
COPPER ION HOMEOSTASIS	2	-0.576803	-0.800809	0.529412	1	1	35830	tags=100%, list=42%, signal=173%
OXIDOREDUCTASE ACTIVITY, ACTING ON SULFUR GROUP OF DONORS, NAD OR NADP AS ACCEPTOR	8	-0.403641	-0.79864	1	1	1	50492	tags=100%, list=60%, signal=248%
L-CYSTINE TRANSMEMBRANE TRANSPORTER ACTIVITY	2	-0.612889	-0.792871	0.533333	1	1	32775	tags=100%, list=39%, signal=163%
REGULATION OF TRANSCRIPTION FACTOR IMPORT INTO NUCLEUS	2	-0.529401	-0.786658	0.645161	1	1	39843	tags=100%, list=47%, signal=189%
NEURAL CREST CELL MIGRATION	2	-0.56948	-0.784071	0.68	1	1	36450	tags=100%, list=43%, signal=176%
CUTICLE PATTERN FORMATION	1	-0.624328	-0.782741	0.637931	1	1	31806	tags=100%, list=38%, signal=160%
ISOLEUCINE-TRNA LIGASE ACTIVITY	3	-0.494442	-0.778315	0.842105	1	1	42803	tags=100%, list=51%, signal=202%
ACETYLCHOLINE RECEPTOR REGULATOR ACTIVITY	2	-0.56629	-0.77591	0.607143	1	1	36720	tags=100%, list=43%, signal=177%
LAMININ BINDING	1	-0.651378	-0.774955	0.660714	1	1	29516	tags=100%, list=35%, signal=154%
METALLOENDOPEPTIDASE INHIBITOR ACTIVITY	2	-0.573921	-0.771437	0.636364	1	1	36074	tags=100%, list=43%, signal=174%
ENDOSOME	1	-0.628947	-0.762408	0.666667	1	1	31415	tags=100%, list=37%, signal=159%
CONVERGENT EXTENSION	3	-0.529938	-0.759968	0.68	1	1	39798	tags=100%, list=47%, signal=189%
DEOXYRIBODIPYRIMIDINE PHOTO-LYASE ACTIVITY	1	-0.640582	-0.75961	0.68	1	1	30430	tags=100%, list=36%, signal=156%
PYRIMIDINE BASE METABOLIC PROCESS	2	-0.65239	-0.757358	0.692308	1	1	29431	tags=100%, list=35%, signal=153%
ASPARTATE CARBAMOYLTRANSFERASE ACTIVITY	2	-0.515131	-0.756698	0.814815	1	1	41051	tags=100%, list=48%, signal=194%
SWIM BLADDER DEVELOPMENT	1	-0.633613	-0.756145	0.64	1	1	31020	tags=100%, list=37%, signal=158%
PHOSPHATIDYLSERINE BIOSYNTHETIC PROCESS	2	-0.539606	-0.755823	0.633333	1	1	38979	tags=100%, list=46%, signal=185%
LATERAL VENTRICLE DEVELOPMENT	1	-0.633613	-0.755579	0.641026	1	1	31020	tags=100%, list=37%, signal=158%
ACTIN FILAMENT BUNDLE ASSEMBLY	2	-0.516336	-0.755353	0.92	1	1	40949	tags=100%, list=48%, signal=194%
INOSITOL 1,4,5-TRISPHOSPHATE-SENSITIVE CALCIUM-RELEASE CHANNEL ACTIVITY	2	-0.600829	-0.754626	0.607143	1	1	33796	tags=100%, list=40%, signal=166%
RESPONSE TO GLUCOSE STIMULUS	2	-0.571996	-0.752737	0.678571	1	1	36237	tags=100%, list=43%, signal=175%
REGULATION OF SODIUM ION TRANSPORT	1	-0.64155	-0.75075	0.66	1	1	30348	tags=100%, list=36%, signal=156%
TELOMERIC TEMPLATE RNA REVERSE TRANSCRIPTASE ACTIVITY	2	-0.565487	-0.750688	0.730769	1	1	36788	tags=100%, list=43%, signal=177%
AMP DEAMINASE ACTIVITY	2	-0.573094	-0.749733	0.606061	1	1	36144	tags=100%, list=43%, signal=174%
MUSCARINIC ACETYLCHOLINE RECEPTOR SIGNALING PATHWAY	1	-0.651378	-0.748599	0.692308	1	1	29516	tags=100%, list=35%, signal=154%
ANTENNAL MORPHOGENESIS	1	-0.624328	-0.746089	0.711538	1	1	31806	tags=100%, list=38%, signal=160%
REGULATION OF RECEPTOR INTERNALIZATION	1	-0.624305	-0.744186	0.673913	1	1	31808	tags=100%, list=38%, signal=160%
POSITIVE REGULATION OF CELL-CELL ADHESION	1	-0.628947	-0.743633	0.729167	1	1	31415	tags=100%, list=37%, signal=159%
LAMININ-1 COMPLEX	2	-0.537433	-0.743452	0.777778	1	1	39163	tags=100%, list=46%, signal=186%
REGULATION OF CATALYTIC ACTIVITY	1	-0.64331	-0.742558	0.723404	1	1	30199	tags=100%, list=36%, signal=155%
REGULATION OF SYNAPTIC GROWTH AT NEUROMUSCULAR JUNCTION	2	-0.56629	-0.742408	0.741935	1	1	36720	tags=100%, list=43%, signal=177%
SPERM CAPACITATION	2	-0.591557	-0.742406	0.6875	1	1	34581	tags=100%, list=41%, signal=169%
REGULATION OF EMBRYONIC DEVELOPMENT	2	-0.537433	-0.74171	0.757576	1	1	39163	tags=100%, list=46%, signal=186%
D-ARABINONO-1,4-LACTONE OXIDASE ACTIVITY	3	-0.463293	-0.737364	0.857143	1	1	45440	tags=100%, list=54%, signal=216%
NEGATIVE REGULATION OF WNT RECEPTOR SIGNALING PATHWAY	2	-0.517447	-0.736264	0.814815	1	1	40855	tags=100%, list=48%, signal=193%
IMAGINAL DISC-DERIVED WING HAIR ORGANIZATION	1	-0.624328	-0.734562	0.745098	1	1	31806	tags=100%, list=38%, signal=160%
RRNA (ADENINE) METHYLTRANSFERASE ACTIVITY	3	-0.461994	-0.73411	0.944444	1	1	45550	tags=100%, list=54%, signal=216%
PROTEIN AUTOUBIQUITINATION	1	-0.624305	-0.731313	0.72549	1	1	31808	tags=100%, list=38%, signal=160%
POSITIVE REGULATION OF ADENYLATE CYCLASE ACTIVITY	1	-0.615032	-0.73096	0.703704	1	1	32593	tags=100%, list=38%, signal=163%
NEUROTRANSMITTER RECEPTOR METABOLIC PROCESS	2	-0.56629	-0.730428	0.666667	1	1	36720	tags=100%, list=43%, signal=177%
RESPONSE TO HYDROGEN PEROXIDE	1	-0.64155	-0.729673	0.727273	1	1	30348	tags=100%, list=36%, signal=156%
OXIDOREDUCTASE ACTIVITY, ACTING ON THE CH-OH GROUP OF DONORS, OXYGEN AS ACCEPTOR	3	-0.463293	-0.725885	0.882353	1	1	45440	tags=100%, list=54%, signal=216%
REGULATION OF CALCIUM ION TRANSPORT	1	-0.64155	-0.725189	0.738095	1	1	30348	tags=100%, list=36%, signal=156%
GUT DEVELOPMENT	1	-0.633613	-0.725127	0.722222	1	1	31020	tags=100%, list=37%, signal=158%
CITRATE TRANSPORT	1	-0.60237	-0.723358	0.698113	1	1	33665	tags=100%, list=40%, signal=166%
LEUKOTRIENE-A4 HYDROLASE ACTIVITY	2	-0.498512	-0.720023	0.852941	1	1	42458	tags=100%, list=50%, signal=201%
TRNA 5'-LEADER REMOVAL	2	-0.550344	-0.719842	0.62069	1	1	38070	tags=100%, list=45%, signal=182%
GDP-MANNOSE 4,6-DEHYDRATASE ACTIVITY	2	-0.496941	-0.719519	0.863636	1	1	42591	tags=100%, list=50%, signal=201%
EPIDERMAL CELL DIFFERENTIATION	1	-0.624328	-0.719435	0.736842	1	1	31806	tags=100%, list=38%, signal=160%
FERROUS IRON BINDING	1	-0.632927	-0.718821	0.722222	1	1	31078	tags=100%, list=37%, signal=158%
FOURTH VENTRICLE DEVELOPMENT	1	-0.633613	-0.71856	0.764706	1	1	31020	tags=100%, list=37%, signal=158%
AXON MIDLINE CHOICE POINT RECOGNITION	1	-0.628947	-0.718139	0.780488	1	1	31415	tags=100%, list=37%, signal=159%
PHOSPHATIDYLINOSITOL-4,5-BISPHOSPHATE 3-KINASE ACTIVITY	2	-0.511257	-0.71805	0.78125	1	1	41379	tags=100%, list=49%, signal=196%
THIRD VENTRICLE DEVELOPMENT	1	-0.633613	-0.717794	0.733333	1	1	31020	tags=100%, list=37%, signal=158%
COMPOUND EYE DEVELOPMENT	2	-0.516336	-0.716162	0.956522	1	1	40949	tags=100%, list=48%, signal=194%
HYDROXYMETHYLGLUTARYL-COA SYNTHASE ACTIVITY	2	-0.505729	-0.713928	0.948718	1	1	41847	tags=100%, list=49%, signal=198%
ACTIVIN RECEPTOR ACTIVITY	1	-0.642354	-0.713485	0.770833	1	1	30280	tags=100%, list=36%, signal=156%
REGULATION OF RAS PROTEIN SIGNAL TRANSDUCTION	1	-0.615032	-0.710744	0.722222	1	1	32593	tags=100%, list=38%, signal=163%
ACTIVIN RECEPTOR SIGNALING PATHWAY	1	-0.642354	-0.709503	0.8	1	1	30280	tags=100%, list=36%, signal=156%
PATTERN SPECIFICATION PROCESS	1	-0.571989	-0.70855	0.74	1	1	36237	tags=100%, list=43%, signal=175%
CELL FATE COMMITMENT	2	-0.509308	-0.708522	0.888889	1	1	41544	tags=100%, list=49%, signal=196%
FILAMENTOUS ACTIN	1	-0.624328	-0.70808	0.76087	1	1	31806	tags=100%, list=38%, signal=160%
RAS PROTEIN SIGNAL TRANSDUCTION	1	-0.615032	-0.707044	0.807018	1	1	32593	tags=100%, list=38%, signal=163%
BRISTLE MORPHOGENESIS	1	-0.624328	-0.706398	0.756757	1	1	31806	tags=100%, list=38%, signal=160%
RESPONSE TO ATP	1	-0.64155	-0.70633	0.780488	1	1	30348	tags=100%, list=36%, signal=156%
SALIVARY GLAND BOUNDARY SPECIFICATION	1	-0.628947	-0.705211	0.76	1	1	31415	tags=100%, list=37%, signal=159%
GLUTAMATE SYNTHASE ACTIVITY	1	-0.558866	-0.704693	0.847458	1	1	37348	tags=100%, list=44%, signal=179%
REGULATION OF CELL MIGRATION	2	-0.537433	-0.703593	0.806452	1	1	39163	tags=100%, list=46%, signal=186%
LOCOMOTOR RHYTHM	1	-0.615032	-0.702825	0.756098	1	1	32593	tags=100%, list=38%, signal=163%
PURINERGIC NUCLEOTIDE RECEPTOR ACTIVITY, G-PROTEIN COUPLED	2	-0.50567	-0.702397	0.885714	1	1	41852	tags=100%, list=49%, signal=198%
RESPONSE TO HEAT	1	-0.615032	-0.701804	0.72	1	1	32593	tags=100%, list=38%, signal=163%
EPITHELIAL CELL MIGRATION, OPEN TRACHEAL SYSTEM	1	-0.628947	-0.701552	0.807018	1	1	31415	tags=100%, list=37%, signal=159%
METHIONINE-TRNA LIGASE ACTIVITY	2	-0.51571	-0.701126	0.896552	1	1	41002	tags=100%, list=48%, signal=194%
CHITIN-BASED EMBRYONIC CUTICLE BIOSYNTHETIC PROCESS	1	-0.591869	-0.700904	0.8125	1	1	34554	tags=100%, list=41%, signal=169%
EMBRYONIC DIGIT MORPHOGENESIS	1	-0.598814	-0.700617	0.833333	1	1	33966	tags=100%, list=40%, signal=167%
MALE GONAD DEVELOPMENT	1	-0.612552	-0.700558	0.8	1	1	32803	tags=100%, list=39%, signal=163%
POSITIVE REGULATION OF MRNA 3'-END PROCESSING	1	-0.621375	-0.699972	0.764706	1	1	32056	tags=100%, list=38%, signal=161%
BLOOD VESSEL DEVELOPMENT	2	-0.551844	-0.69968	0.761905	1	1	37943	tags=100%, list=45%, signal=181%
ACTIVATION OF ADENYLATE CYCLASE ACTIVITY BY G-PROTEIN SIGNALING PATHWAY	1	-0.612552	-0.69895	0.826923	1	1	32803	tags=100%, list=39%, signal=163%
NEURON RECOGNITION	2	-0.537693	-0.698324	0.833333	1	1	39141	tags=100%, list=46%, signal=186%
INOSITOL METABOLIC PROCESS	1	-0.567937	-0.697926	0.744681	1	1	36580	tags=100%, list=43%, signal=176%
CAMP-MEDIATED SIGNALING	1	-0.615032	-0.697512	0.764706	1	1	32593	tags=100%, list=38%, signal=163%
HEXOKINASE ACTIVITY	2	-0.518028	-0.697063	0.848485	1	1	38339	tags=50%, list=45%, signal=91%
ARSENITE TRANSMEMBRANE TRANSPORTER ACTIVITY	1	-0.60237	-0.696542	0.764706	1	1	33665	tags=100%, list=40%, signal=166%
RHO PROTEIN SIGNAL TRANSDUCTION	2	-0.538507	-0.695337	0.652174	1	1	35815	tags=50%, list=42%, signal=87%
COBALAMIN TRANSPORT	2	-0.560207	-0.694964	0.76	1	1	37235	tags=100%, list=44%, signal=179%
PYRIDOXAMINE-PHOSPHATE OXIDASE ACTIVITY	1	-0.595341	-0.694885	0.73913	1	1	34260	tags=100%, list=40%, signal=168%
PLASMA MEMBRANE ORGANIZATION	3	-0.41009	-0.694837	1	1	1	49944	tags=100%, list=59%, signal=244%
ENDOPLASMIC RETICULUM ORGANIZATION	1	-0.58523	-0.694052	0.84	1	1	35116	tags=100%, list=41%, signal=171%
ERGOSTEROL BIOSYNTHETIC PROCESS	1	-0.605677	-0.693701	0.803571	1	1	33385	tags=100%, list=39%, signal=165%
COPPER UPTAKE TRANSMEMBRANE TRANSPORTER ACTIVITY	1	-0.590475	-0.692454	0.88	1	1	34672	tags=100%, list=41%, signal=169%
KERATINOCYTE DIFFERENTIATION	2	-0.510312	-0.692078	0.9	1	1	41459	tags=100%, list=49%, signal=196%
PERINEURIAL GLIAL GROWTH	1	-0.615032	-0.691862	0.783333	1	1	32593	tags=100%, list=38%, signal=163%
POSITIVE REGULATION OF AXON EXTENSION	1	-0.588608	-0.690676	0.893617	1	1	34830	tags=100%, list=41%, signal=170%
MANNOSYL-GLYCOPROTEIN ENDO-BETA-N-ACETYLGLUCOSAMINIDASE ACTIVITY	1	-0.635656	-0.689353	0.840909	1	1	30847	tags=100%, list=36%, signal=157%
HAIR FOLLICLE DEVELOPMENT	1	-0.598814	-0.686852	0.8125	1	1	33966	tags=100%, list=40%, signal=167%
SHORT-TERM MEMORY	1	-0.615032	-0.685203	0.836735	1	1	32593	tags=100%, list=38%, signal=163%
ANTERIOR/POSTERIOR PATTERN FORMATION	1	-0.571989	-0.684534	0.770833	1	1	36237	tags=100%, list=43%, signal=175%
R7 CELL FATE COMMITMENT	2	-0.505398	-0.680668	0.971429	1	1	41875	tags=100%, list=49%, signal=198%
ELEVATION OF CYTOSOLIC CALCIUM ION CONCENTRATION	2	-0.514494	-0.67842	0.892857	1	1	41105	tags=100%, list=49%, signal=194%
PANCREAS DEVELOPMENT	1	-0.571989	-0.677337	0.9	1	1	36237	tags=100%, list=43%, signal=175%
PROCOLLAGEN C-ENDOPEPTIDASE ACTIVITY	1	-0.595991	-0.677025	0.82	1	1	34205	tags=100%, list=40%, signal=168%
H4/H2A HISTONE ACETYLTRANSFERASE COMPLEX	1	-0.629006	-0.675927	0.893617	1	1	31410	tags=100%, list=37%, signal=159%
APPOSITION OF DORSAL AND VENTRAL IMAGINAL DISC-DERIVED WING SURFACES	1	-0.591869	-0.67538	0.833333	1	1	34554	tags=100%, list=41%, signal=169%
METHIONYL-TRNA AMINOACYLATION	2	-0.51571	-0.675207	0.958333	1	1	41002	tags=100%, list=48%, signal=194%
SYNAPTIC GROWTH AT NEUROMUSCULAR JUNCTION	1	-0.598814	-0.674347	0.846154	1	1	33966	tags=100%, list=40%, signal=167%
L-AMINOADIPATE-SEMIALDEHYDE DEHYDROGENASE ACTIVITY	1	-0.591963	-0.673101	0.847826	1	1	34546	tags=100%, list=41%, signal=169%
PROXIMAL/DISTAL PATTERN FORMATION	1	-0.598814	-0.671587	0.826087	1	1	33966	tags=100%, list=40%, signal=167%
CHITIN-BASED CUTICLE ATTACHMENT TO EPITHELIUM	1	-0.591869	-0.671544	0.829787	1	1	34554	tags=100%, list=41%, signal=169%
CENTRAL NERVOUS SYSTEM DEVELOPMENT	1	-0.588608	-0.671079	0.851064	1	1	34830	tags=100%, list=41%, signal=170%
ORGAN GROWTH	1	-0.571989	-0.670574	0.854839	1	1	36237	tags=100%, list=43%, signal=175%
OPEN TRACHEAL SYSTEM DEVELOPMENT	2	-0.516336	-0.670229	0.884615	1	1	40949	tags=100%, list=48%, signal=194%
GOLGI TO ENDOSOME TRANSPORT	1	-0.58523	-0.670108	0.836066	1	1	35116	tags=100%, list=41%, signal=171%
CITRATE TRANSMEMBRANE TRANSPORTER ACTIVITY	1	-0.60237	-0.665685	0.884615	1	1	33665	tags=100%, list=40%, signal=166%
GLUCOSAMINE-6-PHOSPHATE DEAMINASE ACTIVITY	2	-0.502528	-0.664844	0.869565	1	1	42118	tags=100%, list=50%, signal=199%
EMBRYONIC LIMB MORPHOGENESIS	1	-0.598814	-0.663216	0.824561	1	1	33966	tags=100%, list=40%, signal=167%
THREONINE SYNTHASE ACTIVITY	3	-0.441369	-0.663082	0.894737	1	1	47296	tags=100%, list=56%, signal=227%
DOUBLE-STRANDED DNA BINDING	1	-0.571989	-0.662934	0.886364	1	1	36237	tags=100%, list=43%, signal=175%
BETAINE-HOMOCYSTEINE S-METHYLTRANSFERASE ACTIVITY	1	-0.574706	-0.662816	0.854167	1	1	36007	tags=100%, list=43%, signal=174%
C-8 STEROL ISOMERASE ACTIVITY	1	-0.605677	-0.662112	0.846154	1	1	33385	tags=100%, list=39%, signal=165%
RESPONSE TO NUTRIENT	5	-0.456713	-0.658375	1	1	1	45998	tags=100%, list=54%, signal=219%
ADULT LOCOMOTORY BEHAVIOR	1	-0.56698	-0.657188	0.846154	1	1	36661	tags=100%, list=43%, signal=176%
ISOLEUCYL-TRNA AMINOACYLATION	3	-0.494442	-0.653888	0.954545	1	1	42803	tags=100%, list=51%, signal=202%
GLUTAMATE SYNTHASE ACTIVITY, NADH OR NADPH AS ACCEPTOR	1	-0.558866	-0.653723	0.84	1	1	37348	tags=100%, list=44%, signal=179%
ALDOSE 1-EPIMERASE ACTIVITY	1	-0.559846	-0.653512	0.909091	1	1	37265	tags=100%, list=44%, signal=179%
2-AMINOETHYLPHOSPHONATE-PYRUVATE TRANSAMINASE ACTIVITY	2	-0.513513	-0.653016	0.833333	1	1	41188	tags=100%, list=49%, signal=195%
VENTRAL CORD DEVELOPMENT	1	-0.537686	-0.651893	0.882353	1	1	39141	tags=100%, list=46%, signal=186%
GMP SYNTHASE (GLUTAMINE-HYDROLYZING) ACTIVITY	1	-0.563248	-0.651248	0.88	1	1	36977	tags=100%, list=44%, signal=178%
ANATOMICAL STRUCTURE DEVELOPMENT	1	-0.598814	-0.651115	0.921569	1	1	33966	tags=100%, list=40%, signal=167%
POSITIVE REGULATION OF T CELL ACTIVATION	1	-0.534875	-0.649356	0.886792	1	1	39379	tags=100%, list=47%, signal=187%
POSITIVE REGULATION OF JNK CASCADE	2	-0.492854	-0.649228	0.916667	1	1	42937	tags=100%, list=51%, signal=203%
GAMMA-AMINOBUTYRIC ACID SIGNALING PATHWAY	1	-0.544679	-0.64899	0.941176	1	1	38549	tags=100%, list=46%, signal=184%
INSULIN SECRETION	1	-0.571989	-0.648929	0.921569	1	1	36237	tags=100%, list=43%, signal=175%
PHOSPHONATE CATABOLIC PROCESS	2	-0.513513	-0.648349	1	1	1	41188	tags=100%, list=49%, signal=195%
REGULATION OF BINDING	1	-0.571989	-0.644285	0.865385	1	1	36237	tags=100%, list=43%, signal=175%
CYTOPLASM ORGANIZATION	1	-0.558807	-0.643637	0.846154	1	1	37353	tags=100%, list=44%, signal=179%
UROPOD ORGANIZATION	1	-0.534875	-0.640867	0.90566	1	1	39379	tags=100%, list=47%, signal=187%
REGULATION OF ACTIN POLYMERIZATION OR DEPOLYMERIZATION	1	-0.534875	-0.639552	0.918367	1	1	39379	tags=100%, list=47%, signal=187%
CENTRAL COMPLEX DEVELOPMENT	1	-0.537686	-0.637937	0.897959	1	1	39141	tags=100%, list=46%, signal=186%
IMAGINAL DISC FUSION, THORAX CLOSURE	2	-0.492854	-0.634965	1	1	1	42937	tags=100%, list=51%, signal=203%
PALMITOYL-COA HYDROLASE ACTIVITY	1	-0.540722	-0.634244	0.903846	1	1	38884	tags=100%, list=46%, signal=185%
MEMBRANE-BOUNDED ORGANELLE	1	-0.558807	-0.63404	0.921053	1	1	37353	tags=100%, list=44%, signal=179%
GLUTAMINE-FRUCTOSE-6-PHOSPHATE TRANSAMINASE (ISOMERIZING) ACTIVITY	1	-0.56248	-0.633451	0.910714	1	1	37042	tags=100%, list=44%, signal=178%
PROTEIN BINDING, BRIDGING	1	-0.557814	-0.632414	0.933333	1	1	37437	tags=100%, list=44%, signal=179%
PECTORAL FIN MORPHOGENESIS	1	-0.537427	-0.632325	0.918367	1	1	39163	tags=100%, list=46%, signal=186%
GDP-MANNOSE METABOLIC PROCESS	2	-0.496941	-0.632241	1	1	1	42591	tags=100%, list=50%, signal=201%
MYOFIBRIL	1	-0.532903	-0.630941	0.927273	1	1	39546	tags=100%, list=47%, signal=188%
EYE MORPHOGENESIS	2	-0.509308	-0.629425	0.863636	1	1	41544	tags=100%, list=49%, signal=196%
MEDIAL FIN MORPHOGENESIS	1	-0.537427	-0.626831	0.942308	1	1	39163	tags=100%, list=46%, signal=186%
CELL PROJECTION ASSEMBLY	1	-0.5527	-0.625604	0.857143	1	1	37870	tags=100%, list=45%, signal=181%
RESPONSE TO CHEMICAL STIMULUS	1	-0.527918	-0.624657	0.916667	1	1	39968	tags=100%, list=47%, signal=189%
GUANIDINOACETATE N-METHYLTRANSFERASE ACTIVITY	1	-0.500431	-0.622636	1	1	1	42295	tags=100%, list=50%, signal=200%
REGULATION OF HEART CONTRACTION	1	-0.551837	-0.622455	0.957447	1	1	37943	tags=100%, list=45%, signal=181%
CYCLIC NUCLEOTIDE CATABOLIC PROCESS	1	-0.56698	-0.622105	0.906977	1	1	36661	tags=100%, list=43%, signal=176%
RESPONSE TO LIPOPOLYSACCHARIDE	1	-0.532903	-0.621665	0.977273	1	1	39546	tags=100%, list=47%, signal=188%
DEFENSE RESPONSE TO VIRUS	2	-0.518238	-0.619213	0.947368	1	1	40788	tags=100%, list=48%, signal=193%
NON-MEMBRANE SPANNING PROTEIN TYROSINE KINASE ACTIVITY	2	-0.478407	-0.618654	0.928571	1	1	44160	tags=100%, list=52%, signal=209%
ATP-ACTIVATED INWARD RECTIFIER POTASSIUM CHANNEL ACTIVITY	1	-0.532903	-0.617179	0.92	1	1	39546	tags=100%, list=47%, signal=188%
RESPONSE TO EXOGENOUS DSRNA	1	-0.532903	-0.617011	0.934783	1	1	39546	tags=100%, list=47%, signal=188%
C-C CHEMOKINE RECEPTOR ACTIVITY	1	-0.551105	-0.616587	0.957447	1	1	38005	tags=100%, list=45%, signal=181%
POSITIVE REGULATION OF T CELL PROLIFERATION	1	-0.534875	-0.614985	0.909091	1	1	39379	tags=100%, list=47%, signal=187%
RNA POLYMERASE I TRANSCRIPTION FACTOR ACTIVITY	1	-0.514747	-0.614923	0.869565	1	1	41083	tags=100%, list=49%, signal=194%
TRANS-GOLGI NETWORK TRANSPORT VESICLE	1	-0.516436	-0.614701	0.980769	1	1	40940	tags=100%, list=48%, signal=194%
GROWTH CONE	1	-0.51346	-0.614548	0.964286	1	1	41192	tags=100%, list=49%, signal=195%
COBALAMIN BIOSYNTHETIC PROCESS	1	-0.528532	-0.613813	0.964286	1	1	39916	tags=100%, list=47%, signal=189%
PHOSPHOGLYCERATE DEHYDROGENASE ACTIVITY	1	-0.532678	-0.613062	0.96	1	1	39565	tags=100%, list=47%, signal=188%
NATURAL KILLER CELL DEGRANULATION	1	-0.518232	-0.611563	0.977273	1	1	40788	tags=100%, list=48%, signal=193%
LEUKOCYTE CHEMOTAXIS	1	-0.534875	-0.610841	0.921569	1	1	39379	tags=100%, list=47%, signal=187%
GRANULOMA FORMATION	1	-0.518232	-0.610041	0.944444	1	1	40788	tags=100%, list=48%, signal=193%
IMMUNOLOGICAL SYNAPSE	1	-0.534875	-0.608564	0.932203	1	1	39379	tags=100%, list=47%, signal=187%
CELL-CELL ADHESION	1	-0.537427	-0.607261	0.902439	1	1	39163	tags=100%, list=46%, signal=186%
NEGATIVE REGULATION OF EPIDERMAL GROWTH FACTOR RECEPTOR SIGNALING PATHWAY	1	-0.51633	-0.605914	0.980392	1	1	40949	tags=100%, list=48%, signal=194%
PRONUCLEUS	1	-0.515657	-0.605687	1	1	1	41006	tags=100%, list=48%, signal=194%
OXIDOREDUCTASE ACTIVITY, ACTING ON THE CH-NH2 GROUP OF DONORS, NAD OR NADP AS ACCEPTOR	1	-0.558866	-0.600843	0.979592	1	1	37348	tags=100%, list=44%, signal=179%
PEPTIDYL-TYROSINE PHOSPHORYLATION	1	-0.51633	-0.598663	1	1	1	40949	tags=100%, list=48%, signal=194%
DIPEPTIDYL-PEPTIDASE III ACTIVITY	1	-0.514523	-0.598398	0.94	1	1	41102	tags=100%, list=49%, signal=194%
RNA POLYMERASE I TRANSCRIPTION FACTOR COMPLEX	1	-0.514747	-0.597649	0.96	1	1	41083	tags=100%, list=49%, signal=194%
PEPTIDE DEFORMYLASE ACTIVITY	1	-0.533552	-0.597326	0.965517	1	1	39491	tags=100%, list=47%, signal=187%
NEGATIVE REGULATION OF EPITHELIAL CELL PROLIFERATION	1	-0.509302	-0.596009	1	1	1	41544	tags=100%, list=49%, signal=196%
POLE PLASM OSKAR MRNA LOCALIZATION	1	-0.506042	-0.595184	0.981482	1	1	41820	tags=100%, list=49%, signal=198%
RESPONSE TO ETHANOL	1	-0.527918	-0.595097	0.981132	1	1	39968	tags=100%, list=47%, signal=189%
OOCYTE MICROTUBULE CYTOSKELETON POLARIZATION	1	-0.506042	-0.594879	0.953488	1	1	41820	tags=100%, list=49%, signal=198%
GERMARIUM-DERIVED EGG CHAMBER FORMATION	1	-0.506042	-0.593932	1	1	1	41820	tags=100%, list=49%, signal=198%
COMPOUND EYE MORPHOGENESIS	1	-0.506042	-0.593127	0.929825	1	1	41820	tags=100%, list=49%, signal=198%
PROGRAMMED CELL DEATH	1	-0.509302	-0.591569	0.977273	1	1	41544	tags=100%, list=49%, signal=196%
GLUCOSYLCERAMIDASE ACTIVITY	1	-0.502486	-0.591276	0.979592	1	1	42121	tags=100%, list=50%, signal=199%
TRANSCRIPTION FROM RNA POLYMERASE I PROMOTER	1	-0.514747	-0.591024	0.98	1	1	41083	tags=100%, list=49%, signal=194%
PATTERNING OF BLOOD VESSELS	1	-0.518362	-0.590459	0.978261	1	1	40777	tags=100%, list=48%, signal=193%
T CELL HOMEOSTASIS	1	-0.534875	-0.589013	0.962963	1	1	39379	tags=100%, list=47%, signal=187%
BETA-CATENIN DESTRUCTION COMPLEX	1	-0.517441	-0.587752	0.982143	1	1	40855	tags=100%, list=48%, signal=193%
NAD(P)+-PROTEIN-ARGININE ADP-RIBOSYLTRANSFERASE ACTIVITY	2	-0.439368	-0.586688	1	1	1	47465	tags=100%, list=56%, signal=228%
COB(I)YRINIC ACID A,C-DIAMIDE ADENOSYLTRANSFERASE ACTIVITY	1	-0.528532	-0.585732	0.979167	1	1	39916	tags=100%, list=47%, signal=189%
HEME OXYGENASE (DECYCLIZING) ACTIVITY	1	-0.503939	-0.580112	1	1	1	41998	tags=100%, list=50%, signal=198%
GASTRULATION WITH MOUTH FORMING SECOND	1	-0.517441	-0.579786	0.960784	1	1	40855	tags=100%, list=48%, signal=193%
HEPARIN BINDING	1	-0.504648	-0.578282	0.978723	1	1	41938	tags=100%, list=50%, signal=198%
VESICULAR FRACTION	1	-0.507885	-0.576932	0.97619	1	1	41664	tags=100%, list=49%, signal=197%
LYSOSOME ORGANIZATION	1	-0.502486	-0.576813	1	1	1	42121	tags=100%, list=50%, signal=199%
REGULATION OF STRIATED MUSCLE TISSUE DEVELOPMENT	1	-0.515657	-0.57274	0.965517	1	1	41006	tags=100%, list=48%, signal=194%
DORSAL CLOSURE, SPREADING OF LEADING EDGE CELLS	1	-0.51633	-0.5726	1	1	1	40949	tags=100%, list=48%, signal=194%
R7 CELL DIFFERENTIATION	2	-0.505398	-0.569335	0.961538	1	1	41875	tags=100%, list=49%, signal=198%
ENERGY COUPLED PROTON TRANSPORT, AGAINST ELECTROCHEMICAL GRADIENT	1	-0.518705	-0.568443	1	1	1	40748	tags=100%, list=48%, signal=193%
HEME OXIDATION	1	-0.503939	-0.567716	1	1	1	41998	tags=100%, list=50%, signal=198%
LOW-DENSITY LIPOPROTEIN RECEPTOR BINDING	1	-0.504648	-0.566014	0.978723	1	1	41938	tags=100%, list=50%, signal=198%
NEGATIVE REGULATION OF TRANSFORMING GROWTH FACTOR BETA RECEPTOR SIGNALING PATHWAY	1	-0.502817	-0.565334	1	1	1	42093	tags=100%, list=50%, signal=199%
2,5-DIDEHYDROGLUCONATE REDUCTASE ACTIVITY	1	-0.50075	-0.560984	1	1	1	42268	tags=100%, list=50%, signal=200%
KETONE BODY BIOSYNTHETIC PROCESS	1	-0.505723	-0.560851	1	1	1	41847	tags=100%, list=49%, signal=198%
PYRUVATE KINASE ACTIVITY	1	-0.500041	-0.557063	1	1	1	42328	tags=100%, list=50%, signal=200%
CD4 RECEPTOR BINDING	1	-0.516436	-0.556223	1	1	1	40940	tags=100%, list=48%, signal=194%
GASTRULATION	1	-0.502817	-0.553259	1	1	1	42093	tags=100%, list=50%, signal=199%
MUSCLE THIN FILAMENT TROPOMYOSIN	1	-0.509007	-0.551537	1	1	1	41569	tags=100%, list=49%, signal=196%
LIPOPOLYSACCHARIDE BIOSYNTHETIC PROCESS	2	-0.4021	-0.491876	1	0.999983	1	50620	tags=100%, list=60%, signal=249%
PROTEIN-HORMONE RECEPTOR ACTIVITY	9	-0.498175			1	0	42490	tags=100%, list=50%, signal=201%
PROTEIN DEUBIQUITINATION	1	-0.560826	-0.639004	0.875	1	1	37182	tags=100%, list=44%, signal=178%
SARCOPLASMIC RETICULUM	1	-0.514488	-0.593036	0.982143	1	1	41105	tags=100%, list=49%, signal=194%
NEGATIVE REGULATION OF ANGIOGENESIS	1	-0.518362	-0.592142	0.979167	1	1	40777	tags=100%, list=48%, signal=193%
